# Supplementary material for: N,N′-Dicyclo­pentyl-N′′,N′′-dimethyl­phospho­ric triamide
Source: Acta Crystallogr Sect E Struct Rep Online. 2011 Nov 23;67(Pt 12):o3401. doi: 10.1107/S1600536811048549 (PMC3239040; doi:10.1107/S1600536811048549)
Supplement: Supplementary file 1 [file e-67-o3401-sup1.cif]

##############################################################################
#                                                                            #
# This CIF contains the data in a paper accepted for publication in          #
# Acta Crystallographica Section E. It conforms to the requirements of       #
# Notes for Authors for Acta Crystallographica Section E, and has been       #
# peer reviewed under the auspices of the IUCr Commission on Journals.       #
#                                                                            #
# Full details of the Crystallographic Information File format               #
# are given in the paper "The Crystallographic Information File (CIF):       #
# a New Standard Archive File for Crystallography" by S. R. Hall, F. H.      #
# Allen and I. D. Brown [Acta Cryst. (1991), A47, 655-685].                  #
#                                                                            #
# The current version of the core CIF dictionary is obtainable from          #
# ftp://ftp.iucr.org/pub/cif_core.dic.                                       #
#                                                                            #
# Software is freely available for graphical display of the structure(s)     #
# in this CIF. For information consult the CIF software page                 #
# http://www.iucr.org/resources/cif/software.                                #
#                                                                            #
# This file may be used for bona fide research purposes within the           #
# scientific community so long as proper attribution is given to the journal # 
# article from which it was obtained.                                        #
#                                                                            #
##############################################################################
data_I
_audit_creation_method     SHELXL-97
_chemical_name_systematic
;
<i>N</i>,<i>N</i>'-Dicyclopentyl-<i>N</i>'',<i>N</i>''-dimethylphosphoric
triamide
;
_chemical_name_common     ?
_chemical_formula_moiety     'C12 H26 N3 O P'
_chemical_formula_sum     'C12 H26 N3 O P'
_chemical_formula_iupac     'C12 H26 N3 O P'
_chemical_formula_weight     259.33
_chemical_melting_point     ?
_symmetry_cell_setting     orthorhombic
_symmetry_space_group_name_H-M     'P c a 21'
_symmetry_space_group_name_Hall     'P 2c -2ac'
loop_
    _symmetry_equiv_pos_as_xyz
    'x, y, z'
    '-x, -y, z+1/2'
    '-x+1/2, y, z+1/2'
    'x+1/2, -y, z'
_cell_length_a     10.962(5)
_cell_length_b     16.663(5)
_cell_length_c     8.079(5)
_cell_angle_alpha     90.00
_cell_angle_beta     90.00
_cell_angle_gamma     90.00
_cell_volume     1475.7(12)
_cell_formula_units_Z     4
_cell_measurement_reflns_used     2536
_cell_measurement_theta_min     1.96
_cell_measurement_theta_max     27.54
_cell_measurement_temperature     291(2)
_exptl_crystal_description     needle
_exptl_crystal_colour     colourless
_exptl_crystal_size_max     0.35
_exptl_crystal_size_mid     0.11
_exptl_crystal_size_min     0.05
_exptl_crystal_density_diffrn     1.167
_exptl_crystal_density_meas     ?
_exptl_crystal_density_method     'not measured'
_exptl_crystal_F_000     568
_exptl_absorpt_coefficient_mu     0.178
_exptl_absorpt_correction_type     multi-scan
_exptl_absorpt_process_details
;
[MULABS (Blessing, 1995) and PLATON (Spek, 2009)]
;
_exptl_absorpt_correction_T_min     0.961
_exptl_absorpt_correction_T_max     1.000
_exptl_special_details
;
IR (KBr, cm^-1^): 3290, 3151, 2955, 2866, 2835, 2794, 1459, 1291, 1197, 1159,
1107, 1090, 1030, 993, 932, 889, 762, 703, 555, 496, 464.
;
_diffrn_ambient_temperature     291(2)
_diffrn_radiation_type     MoK\a
_diffrn_radiation_wavelength     0.71069
_diffrn_radiation_source     'fine-focus sealed tube'
_diffrn_radiation_monochromator     graphite
_diffrn_measurement_device_type     'Stoe IPDS 2T Image Plate'
_diffrn_measurement_method     '\w scans'
_diffrn_detector_area_resol_mean     0.15
_diffrn_reflns_number     7303
_diffrn_reflns_av_R_equivalents     0.0948
_diffrn_reflns_av_sigmaI/netI     0.1090
_diffrn_reflns_theta_min     2.22
_diffrn_reflns_theta_max     25.50
_diffrn_reflns_theta_full     25.50
_diffrn_measured_fraction_theta_max     0.997
_diffrn_measured_fraction_theta_full     0.997
_diffrn_reflns_limit_h_min     -11
_diffrn_reflns_limit_h_max     13
_diffrn_reflns_limit_k_min     -20
_diffrn_reflns_limit_k_max     20
_diffrn_reflns_limit_l_min     -8
_diffrn_reflns_limit_l_max     9
_diffrn_standards_number     0
_diffrn_standards_interval_count     .
_diffrn_standards_interval_time     .
_diffrn_standards_decay_%     ?
_refine_special_details
;
Refinement of <i>F</i>^2^ against ALL reflections. The weighted <i>R</i>-factor
<i>wR</i> and goodness of fit <i>S</i> are based on <i>F</i>^2^, conventional
<i>R</i>-factors <i>R</i> are based on <i>F</i>, with <i>F</i> set to zero for
negative <i>F</i>^2^. The threshold expression of <i>F</i>^2^ >
\s(<i>F</i>^2^) is used only for calculating <i>R</i>-factors(gt) <i>etc</i>.
and is not relevant to the choice of reflections for refinement.
<i>R</i>-factors based on <i>F</i>^2^ are statistically about twice as large
as those based on <i>F</i>, and <i>R</i>- factors based on ALL data will be
even larger.
;
_reflns_number_total     2573
_reflns_number_gt     1482
_reflns_threshold_expression     I>2\s(I)
_refine_ls_structure_factor_coef     Fsqd
_refine_ls_matrix_type     full
_refine_ls_R_factor_all     0.1074
_refine_ls_R_factor_gt     0.0561
_refine_ls_wR_factor_gt     0.0957
_refine_ls_wR_factor_ref     0.1080
_refine_ls_goodness_of_fit_ref     0.883
_refine_ls_restrained_S_all     0.883
_refine_ls_number_reflns     2573
_refine_ls_number_parameters     151
_refine_ls_number_restraints     1
_refine_ls_hydrogen_treatment     constr
_refine_ls_weighting_scheme     calc
_refine_ls_weighting_details
                 'calc w=1/[\s^2^(Fo^2^)+(0.0401P)^2^] where P=(Fo^2^+2Fc^2^)/3'
_atom_sites_solution_hydrogens     geom
_atom_sites_solution_primary     direct
_atom_sites_solution_secondary     difmap
_refine_ls_shift/su_max     0.000
_refine_ls_shift/su_mean     0.000
_refine_diff_density_max     0.159
_refine_diff_density_min     -0.232
_refine_ls_extinction_method     none
_refine_ls_extinction_coef     ?
_refine_ls_abs_structure_details     'Flack (1983), 1093 Friedel pairs'
_refine_ls_abs_structure_Flack     -0.20(18)
loop_
    _atom_type_symbol
    _atom_type_description
    _atom_type_scat_dispersion_real
    _atom_type_scat_dispersion_imag
    _atom_type_scat_source
    'C' 'C' 0.0033 0.0016
                         'International Tables Vol C Tables 4.2.6.8 and 6.1.1.4'
    'H' 'H' 0.0000 0.0000
                         'International Tables Vol C Tables 4.2.6.8 and 6.1.1.4'
    'N' 'N' 0.0061 0.0033
                         'International Tables Vol C Tables 4.2.6.8 and 6.1.1.4'
    'O' 'O' 0.0106 0.0060
                         'International Tables Vol C Tables 4.2.6.8 and 6.1.1.4'
    'P' 'P' 0.1023 0.0942
                         'International Tables Vol C Tables 4.2.6.8 and 6.1.1.4'
_computing_data_collection     'X-AREA (Stoe & Cie, 2009)'
_computing_cell_refinement     'X-AREA (Stoe & Cie, 2009)'
_computing_data_reduction     'X-AREA (Stoe & Cie, 2009)'
_computing_structure_solution     'SHELXTL (Sheldrick, 2008)'
_computing_structure_refinement     'SHELXTL (Sheldrick, 2008)'
_computing_molecular_graphics     'SHELXTL (Sheldrick, 2008)'
_computing_publication_material
;
SHELXTL (Sheldrick, 2008), PLATON (Spek, 2009) and
enCIFer (Allen <i>et al.</i>, 2004)
;
loop_
    _atom_site_type_symbol
    _atom_site_label
    _atom_site_fract_x
    _atom_site_fract_y
    _atom_site_fract_z
    _atom_site_U_iso_or_equiv
    _atom_site_adp_type
    _atom_site_calc_flag
    _atom_site_refinement_flags
    _atom_site_occupancy
    _atom_site_symmetry_multiplicity
    _atom_site_disorder_assembly
    _atom_site_disorder_group
    P P1 0.83134(10) 1.79029(6) 0.70933(17) 0.0402(3) Uani d . 1 1 . .
    O O1 0.6995(2) 1.78019(14) 0.7413(4) 0.0476(9) Uani d . 1 1 . .
    N N1 0.8963(4) 1.73464(16) 0.5707(5) 0.0418(10) Uani d . 1 1 . .
    H H1 0.8771 1.7422 0.4700 0.050 Uiso d R 1 1 . .
    N N2 0.9056(3) 1.77094(19) 0.8814(5) 0.0452(10) Uani d . 1 1 . .
    H H2 0.8616 1.7816 0.9651 0.054 Uiso d R 1 1 . .
    N N3 0.8558(4) 1.8809(2) 0.6328(4) 0.0545(12) Uani d . 1 1 . .
    C C1 0.9062(4) 1.6462(2) 0.5936(6) 0.0458(12) Uani d . 1 1 . .
    H H1A 0.9222 1.6352 0.7108 0.055 Uiso calc R 1 1 . .
    C C2 1.0064(5) 1.6094(3) 0.4926(9) 0.088(2) Uani d . 1 1 . .
    H H2A 1.0841 1.6147 0.5489 0.106 Uiso calc R 1 1 . .
    H H2B 1.0121 1.6354 0.3854 0.106 Uiso calc R 1 1 . .
    C C3 0.9725(6) 1.5223(3) 0.4730(10) 0.100(2) Uani d . 1 1 . .
    H H3A 0.9884 1.5046 0.3606 0.121 Uiso calc R 1 1 . .
    H H3B 1.0201 1.4894 0.5481 0.121 Uiso calc R 1 1 . .
    C C4 0.8410(6) 1.5149(3) 0.5115(10) 0.096(2) Uani d . 1 1 . .
    H H4A 0.8291 1.4821 0.6093 0.115 Uiso calc R 1 1 . .
    H H4B 0.7979 1.4903 0.4197 0.115 Uiso calc R 1 1 . .
    C C5 0.7943(5) 1.5994(2) 0.5411(7) 0.0678(17) Uani d . 1 1 . .
    H H5A 0.7594 1.6216 0.4408 0.081 Uiso calc R 1 1 . .
    H H5B 0.7328 1.5999 0.6275 0.081 Uiso calc R 1 1 . .
    C C6 1.0370(4) 1.7749(2) 0.9067(6) 0.0480(12) Uani d . 1 1 . .
    H H6A 1.0773 1.7747 0.7984 0.058 Uiso calc R 1 1 . .
    C C7 1.0855(5) 1.7061(3) 1.0069(7) 0.0700(15) Uani d . 1 1 . .
    H H7A 1.0208 1.6825 1.0729 0.084 Uiso calc R 1 1 . .
    H H7B 1.1188 1.6650 0.9348 0.084 Uiso calc R 1 1 . .
    C C8 1.1810(7) 1.7386(4) 1.1141(11) 0.139(2) Uani d . 1 1 . .
    H H8A 1.1771 1.7136 1.2224 0.167 Uiso calc R 1 1 . .
    H H8B 1.2607 1.7279 1.0669 0.167 Uiso calc R 1 1 . .
    C C9 1.1626(7) 1.8212(4) 1.1282(9) 0.139(2) Uani d . 1 1 . .
    H H9A 1.2401 1.8488 1.1166 0.167 Uiso calc R 1 1 . .
    H H9B 1.1302 1.8334 1.2371 0.167 Uiso calc R 1 1 . .
    C C10 1.0791(5) 1.8495(2) 1.0034(8) 0.0702(17) Uani d . 1 1 . .
    H H10A 1.1195 1.8872 0.9301 0.084 Uiso calc R 1 1 . .
    H H10B 1.0099 1.8761 1.0544 0.084 Uiso calc R 1 1 . .
    C C11 0.9700(5) 1.9066(3) 0.5626(8) 0.0808(19) Uani d . 1 1 . .
    H H11A 0.9552 1.9478 0.4820 0.121 Uiso calc R 1 1 . .
    H H11B 1.0094 1.8619 0.5103 0.121 Uiso calc R 1 1 . .
    H H11C 1.0215 1.9274 0.6487 0.121 Uiso calc R 1 1 . .
    C C12 0.7793(6) 1.9460(2) 0.6916(10) 0.093(2) Uani d . 1 1 . .
    H H12A 0.7768 1.9877 0.6098 0.139 Uiso calc R 1 1 . .
    H H12B 0.8122 1.9669 0.7929 0.139 Uiso calc R 1 1 . .
    H H12C 0.6982 1.9263 0.7109 0.139 Uiso calc R 1 1 . .
loop_
    _atom_site_aniso_label
    _atom_site_aniso_U_11
    _atom_site_aniso_U_22
    _atom_site_aniso_U_33
    _atom_site_aniso_U_12
    _atom_site_aniso_U_13
    _atom_site_aniso_U_23
    P1 0.0424(6) 0.0398(4) 0.0385(6) -0.0033(5) -0.0014(9) 0.0013(7)
    O1 0.0381(18) 0.0585(16) 0.046(3) -0.0026(13) -0.0026(18) 0.0068(16)
    N1 0.054(3) 0.0364(17) 0.035(2) -0.0031(17) 0.000(2) 0.0055(17)
    N2 0.039(3) 0.057(2) 0.039(2) -0.0055(19) 0.006(2) -0.0082(19)
    N3 0.060(3) 0.0419(19) 0.061(3) -0.0004(19) 0.010(2) 0.0020(16)
    C1 0.058(3) 0.042(2) 0.037(3) 0.010(2) -0.002(3) 0.001(2)
    C2 0.073(4) 0.060(3) 0.131(6) 0.006(3) 0.038(5) 0.004(4)
    C3 0.112(6) 0.067(4) 0.122(6) 0.022(3) 0.016(6) -0.035(4)
    C4 0.098(5) 0.051(3) 0.140(7) 0.007(3) -0.010(6) -0.012(3)
    C5 0.057(4) 0.052(3) 0.095(5) -0.002(2) -0.006(3) -0.002(3)
    C6 0.038(3) 0.050(3) 0.056(3) 0.000(2) -0.004(3) 0.001(2)
    C7 0.068(4) 0.058(3) 0.085(4) 0.005(3) -0.017(4) 0.007(3)
    C8 0.158(6) 0.107(3) 0.154(5) 0.012(4) -0.095(5) -0.004(3)
    C9 0.158(6) 0.107(3) 0.154(5) 0.012(4) -0.095(5) -0.004(3)
    C10 0.064(4) 0.047(3) 0.099(5) -0.007(2) -0.017(4) -0.016(3)
    C11 0.086(5) 0.059(3) 0.097(5) -0.016(3) 0.005(4) 0.025(3)
    C12 0.129(5) 0.052(3) 0.098(6) 0.015(3) 0.034(6) -0.001(4)
_geom_special_details
;
All e.s.d.'s (except the e.s.d. in the dihedral angle between two l.s. planes)
are estimated using the full covariance matrix. The cell e.s.d.'s are taken
into account individually in the estimation of e.s.d.'s in distances, angles
and torsion angles; correlations between e.s.d.'s in cell parameters are only
used when they are defined by crystal symmetry. An approximate (isotropic)
treatment of cell e.s.d.'s is used for estimating e.s.d.'s involving l.s.
planes.
;
loop_
    _geom_bond_atom_site_label_1
    _geom_bond_atom_site_label_2
    _geom_bond_site_symmetry_2
    _geom_bond_distance
    _geom_bond_publ_flag
    P1 O1 . 1.478(3) ?
    P1 N1 . 1.619(4) ?
    P1 N2 . 1.643(4) ?
    P1 N3 . 1.653(4) ?
    N1 C1 . 1.489(4) ?
    N1 H1 . 0.8499 ?
    N2 C6 . 1.456(5) ?
    N2 H2 . 0.8489 ?
    N3 C11 . 1.440(6) ?
    N3 C12 . 1.451(6) ?
    C1 C2 . 1.499(7) ?
    C1 C5 . 1.515(6) ?
    C1 H1A . 0.9800 ?
    C2 C3 . 1.508(6) ?
    C2 H2A . 0.9700 ?
    C2 H2B . 0.9700 ?
    C3 C4 . 1.480(8) ?
    C3 H3A . 0.9700 ?
    C3 H3B . 0.9700 ?
    C4 C5 . 1.516(6) ?
    C4 H4A . 0.9700 ?
    C4 H4B . 0.9700 ?
    C5 H5A . 0.9700 ?
    C5 H5B . 0.9700 ?
    C6 C7 . 1.500(6) ?
    C6 C10 . 1.539(6) ?
    C6 H6A . 0.9800 ?
    C7 C8 . 1.463(8) ?
    C7 H7A . 0.9700 ?
    C7 H7B . 0.9700 ?
    C8 C9 . 1.395(8) ?
    C8 H8A . 0.9700 ?
    C8 H8B . 0.9700 ?
    C9 C10 . 1.441(7) ?
    C9 H9A . 0.9700 ?
    C9 H9B . 0.9700 ?
    C10 H10A . 0.9700 ?
    C10 H10B . 0.9700 ?
    C11 H11A . 0.9600 ?
    C11 H11B . 0.9600 ?
    C11 H11C . 0.9600 ?
    C12 H12A . 0.9600 ?
    C12 H12B . 0.9600 ?
    C12 H12C . 0.9600 ?
loop_
    _geom_angle_atom_site_label_1
    _geom_angle_atom_site_label_2
    _geom_angle_atom_site_label_3
    _geom_angle_site_symmetry_1
    _geom_angle_site_symmetry_3
    _geom_angle
    _geom_angle_publ_flag
    O1 P1 N1 . . 119.06(19) ?
    O1 P1 N2 . . 108.3(2) ?
    N1 P1 N2 . . 104.78(19) ?
    O1 P1 N3 . . 109.13(18) ?
    N1 P1 N3 . . 101.13(19) ?
    N2 P1 N3 . . 114.55(18) ?
    C1 N1 P1 . . 120.9(3) ?
    C1 N1 H1 . . 106.5 ?
    P1 N1 H1 . . 117.9 ?
    C6 N2 P1 . . 126.8(3) ?
    C6 N2 H2 . . 116.2 ?
    P1 N2 H2 . . 110.6 ?
    C11 N3 C12 . . 114.1(4) ?
    C11 N3 P1 . . 124.1(3) ?
    C12 N3 P1 . . 117.8(3) ?
    N1 C1 C2 . . 113.0(4) ?
    N1 C1 C5 . . 114.6(4) ?
    C2 C1 C5 . . 103.3(4) ?
    N1 C1 H1A . . 108.6 ?
    C2 C1 H1A . . 108.6 ?
    C5 C1 H1A . . 108.6 ?
    C1 C2 C3 . . 105.7(4) ?
    C1 C2 H2A . . 110.6 ?
    C3 C2 H2A . . 110.6 ?
    C1 C2 H2B . . 110.6 ?
    C3 C2 H2B . . 110.6 ?
    H2A C2 H2B . . 108.7 ?
    C4 C3 C2 . . 107.3(4) ?
    C4 C3 H3A . . 110.3 ?
    C2 C3 H3A . . 110.3 ?
    C4 C3 H3B . . 110.3 ?
    C2 C3 H3B . . 110.3 ?
    H3A C3 H3B . . 108.5 ?
    C3 C4 C5 . . 106.6(4) ?
    C3 C4 H4A . . 110.4 ?
    C5 C4 H4A . . 110.4 ?
    C3 C4 H4B . . 110.4 ?
    C5 C4 H4B . . 110.4 ?
    H4A C4 H4B . . 108.6 ?
    C1 C5 C4 . . 104.4(4) ?
    C1 C5 H5A . . 110.9 ?
    C4 C5 H5A . . 110.9 ?
    C1 C5 H5B . . 110.9 ?
    C4 C5 H5B . . 110.9 ?
    H5A C5 H5B . . 108.9 ?
    N2 C6 C7 . . 113.0(4) ?
    N2 C6 C10 . . 113.9(4) ?
    C7 C6 C10 . . 103.7(4) ?
    N2 C6 H6A . . 108.7 ?
    C7 C6 H6A . . 108.7 ?
    C10 C6 H6A . . 108.7 ?
    C8 C7 C6 . . 106.9(4) ?
    C8 C7 H7A . . 110.3 ?
    C6 C7 H7A . . 110.3 ?
    C8 C7 H7B . . 110.3 ?
    C6 C7 H7B . . 110.3 ?
    H7A C7 H7B . . 108.6 ?
    C9 C8 C7 . . 108.1(6) ?
    C9 C8 H8A . . 110.1 ?
    C7 C8 H8A . . 110.1 ?
    C9 C8 H8B . . 110.1 ?
    C7 C8 H8B . . 110.1 ?
    H8A C8 H8B . . 108.4 ?
    C8 C9 C10 . . 110.9(6) ?
    C8 C9 H9A . . 109.5 ?
    C10 C9 H9A . . 109.5 ?
    C8 C9 H9B . . 109.5 ?
    C10 C9 H9B . . 109.5 ?
    H9A C9 H9B . . 108.0 ?
    C9 C10 C6 . . 106.4(4) ?
    C9 C10 H10A . . 110.5 ?
    C6 C10 H10A . . 110.5 ?
    C9 C10 H10B . . 110.5 ?
    C6 C10 H10B . . 110.5 ?
    H10A C10 H10B . . 108.6 ?
    N3 C11 H11A . . 109.5 ?
    N3 C11 H11B . . 109.5 ?
    H11A C11 H11B . . 109.5 ?
    N3 C11 H11C . . 109.5 ?
    H11A C11 H11C . . 109.5 ?
    H11B C11 H11C . . 109.5 ?
    N3 C12 H12A . . 109.5 ?
    N3 C12 H12B . . 109.5 ?
    H12A C12 H12B . . 109.5 ?
    N3 C12 H12C . . 109.5 ?
    H12A C12 H12C . . 109.5 ?
    H12B C12 H12C . . 109.5 ?
loop_
    _geom_torsion_atom_site_label_1
    _geom_torsion_atom_site_label_2
    _geom_torsion_atom_site_label_3
    _geom_torsion_atom_site_label_4
    _geom_torsion_site_symmetry_1
    _geom_torsion_site_symmetry_2
    _geom_torsion_site_symmetry_3
    _geom_torsion_site_symmetry_4
    _geom_torsion
    _geom_torsion_publ_flag
    O1 P1 N1 C1 . . . . -65.4(4) ?
    N2 P1 N1 C1 . . . . 55.8(4) ?
    N3 P1 N1 C1 . . . . 175.1(3) ?
    O1 P1 N2 C6 . . . . -178.9(3) ?
    N1 P1 N2 C6 . . . . 53.0(4) ?
    N3 P1 N2 C6 . . . . -56.8(4) ?
    O1 P1 N3 C11 . . . . -169.5(4) ?
    N1 P1 N3 C11 . . . . -43.2(4) ?
    N2 P1 N3 C11 . . . . 68.9(4) ?
    O1 P1 N3 C12 . . . . 34.3(5) ?
    N1 P1 N3 C12 . . . . 160.6(4) ?
    N2 P1 N3 C12 . . . . -87.3(4) ?
    P1 N1 C1 C2 . . . . -158.0(4) ?
    P1 N1 C1 C5 . . . . 84.1(5) ?
    N1 C1 C2 C3 . . . . -157.2(5) ?
    C5 C1 C2 C3 . . . . -32.8(6) ?
    C1 C2 C3 C4 . . . . 17.9(8) ?
    C2 C3 C4 C5 . . . . 4.3(8) ?
    N1 C1 C5 C4 . . . . 158.6(5) ?
    C2 C1 C5 C4 . . . . 35.2(6) ?
    C3 C4 C5 C1 . . . . -24.6(7) ?
    P1 N2 C6 C7 . . . . -138.0(4) ?
    P1 N2 C6 C10 . . . . 104.0(5) ?
    N2 C6 C7 C8 . . . . -142.0(5) ?
    C10 C6 C7 C8 . . . . -18.2(6) ?
    C6 C7 C8 C9 . . . . 20.8(8) ?
    C7 C8 C9 C10 . . . . -14.8(9) ?
    C8 C9 C10 C6 . . . . 2.8(8) ?
    N2 C6 C10 C9 . . . . 132.9(5) ?
    C7 C6 C10 C9 . . . . 9.7(6) ?
loop_
    _geom_hbond_atom_site_label_D
    _geom_hbond_atom_site_label_H
    _geom_hbond_atom_site_label_A
    _geom_hbond_site_symmetry_A
    _geom_hbond_distance_DH
    _geom_hbond_distance_HA
    _geom_hbond_distance_DA
    _geom_hbond_angle_DHA
    _geom_hbond_publ_flag
    N1 H1 O1 3_654 0.85 2.13 2.960(5) 167 y
    N2 H2 O1 3_655 0.85 2.33 3.131(5) 158 y
    C11 H11B N1 . 0.96 2.50 2.978(6) 110 n
    C12 H12C O1 . 0.96 2.45 2.926(5) 111 n
_iucr_refine_instructions_details
;
TITL a  Pca21
CELL  0.71069   10.9620   16.6630    8.0790    90.000    90.000    90.000
ZERR 1           0.0050    0.0050    0.0050     0.000     0.000     0.000
LATT  -1
SYMM             - X ,            - Y ,    0.50000 + Z
SYMM     0.50000 - X ,              Y ,    0.50000 + Z
SYMM     0.50000 + X ,            - Y ,              Z
SFAC  C H  N  O  P
UNIT    48 104 12  4   4
SIZE 0.05 0.11 0.35
TEMP    20
L.S. 10
FMAP 2 3 60
PLAN 20
CONF
ACTA
OMIT -4 51
BOND $H
WGHT    0.040100
FVAR       0.17668   0.85290
P1    5    0.831341    1.790286    0.709331    11.00000    0.04239    0.03982 =
         0.03853    0.00127   -0.00141   -0.00329
O1    4    0.699516    1.780187    0.741289    11.00000    0.03807    0.05851 =
         0.04630    0.00682   -0.00259   -0.00261
N1    3    0.896280    1.734640    0.570726    11.00000    0.05354    0.03640 =
         0.03541    0.00547   -0.00009   -0.00307
AFIX   3
H1    2    0.877070    1.742180    0.470006    11.00000   -1.20000
AFIX   0
N2    3    0.905582    1.770938    0.881434    11.00000    0.03931    0.05734 =
         0.03899   -0.00821    0.00583   -0.00549
AFIX   3
H2    2    0.861582    1.781578    0.965074    11.00000   -1.20000
AFIX   0
N3    3    0.855760    1.880873    0.632801    11.00000    0.06028    0.04194 =
         0.06138    0.00200    0.00952   -0.00036
C1    1    0.906215    1.646240    0.593595    11.00000    0.05833    0.04211 =
         0.03706    0.00132   -0.00153    0.00987
AFIX  13
H1A   2    0.922183    1.635216    0.710761    11.00000   -1.20000
AFIX   0
C2    1    1.006355    1.609449    0.492578    11.00000    0.07335    0.05975 =
         0.13130    0.00419    0.03837    0.00611
AFIX  23
H2A   2    1.084116    1.614657    0.548861    11.00000   -1.20000
H2B   2    1.012142    1.635391    0.385383    11.00000   -1.20000
AFIX   0
C3    1    0.972496    1.522266    0.472984    11.00000    0.11232    0.06676 =
         0.12240   -0.03469    0.01589    0.02210
AFIX  23
H3A   2    0.988362    1.504622    0.360612    11.00000   -1.20000
H3B   2    1.020118    1.489380    0.548081    11.00000   -1.20000
AFIX   0
C4    1    0.840960    1.514915    0.511462    11.00000    0.09840    0.05073 =
         0.13954   -0.01243   -0.01046    0.00738
AFIX  23
H4A   2    0.829067    1.482119    0.609338    11.00000   -1.20000
H4B   2    0.797880    1.490294    0.419702    11.00000   -1.20000
AFIX   0
C5    1    0.794273    1.599352    0.541082    11.00000    0.05710    0.05163 =
         0.09463   -0.00239   -0.00646   -0.00239
AFIX  23
H5A   2    0.759369    1.621615    0.440763    11.00000   -1.20000
H5B   2    0.732837    1.599868    0.627486    11.00000   -1.20000
AFIX   0
C6    1    1.036994    1.774877    0.906681    11.00000    0.03820    0.04965 =
         0.05629    0.00106   -0.00396    0.00035
AFIX  13
H6A   2    1.077260    1.774727    0.798380    11.00000   -1.20000
AFIX   0
C7    1    1.085474    1.706104    1.006909    11.00000    0.06771    0.05759 =
         0.08459    0.00735   -0.01676    0.00466
AFIX  23
H7A   2    1.020846    1.682483    1.072879    11.00000   -1.20000
H7B   2    1.118763    1.665043    0.934776    11.00000   -1.20000
AFIX   0
C8    1    1.181002    1.738631    1.114131    11.00000    0.15799    0.10661 =
         0.15377   -0.00392   -0.09547    0.01160
AFIX  23
H8A   2    1.177103    1.713631    1.222430    11.00000   -1.20000
H8B   2    1.260699    1.727936    1.066852    11.00000   -1.20000
AFIX   0
C9    1    1.162627    1.821196    1.128247    11.00000    0.15799    0.10661 =
         0.15377   -0.00392   -0.09547    0.01160
AFIX  23
H9A   2    1.240071    1.848787    1.116608    11.00000   -1.20000
H9B   2    1.130177    1.833360    1.237092    11.00000   -1.20000
AFIX   0
C10   1    1.079139    1.849466    1.003449    11.00000    0.06405    0.04725 =
         0.09942   -0.01574   -0.01721   -0.00716
AFIX  23
H10A  2    1.119482    1.887156    0.930125    11.00000   -1.20000
H10B  2    1.009937    1.876058    1.054350    11.00000   -1.20000
AFIX   0
C11   1    0.969975    1.906634    0.562603    11.00000    0.08574    0.05939 =
         0.09731    0.02467    0.00536   -0.01599
AFIX 137
H11A  2    0.955170    1.947826    0.481992    11.00000   -1.50000
H11B  2    1.009431    1.861873    0.510348    11.00000   -1.50000
H11C  2    1.021470    1.927377    0.648669    11.00000   -1.50000
AFIX   0
C12   1    0.779283    1.945951    0.691561    11.00000    0.12890    0.05223 =
         0.09755   -0.00124    0.03419    0.01495
AFIX 137
H12A  2    0.776836    1.987742    0.609834    11.00000   -1.50000
H12B  2    0.812201    1.966879    0.792861    11.00000   -1.50000
H12C  2    0.698199    1.926301    0.710876    11.00000   -1.50000
HKLF 4 1  0.0000  0.0000 -1.0000  0.0000 -1.0000  0.0000 -1.0000  0.0000  0.0000
;
data_global
_journal_date_recd_electronic     2011-10-27
_journal_date_accepted     2011-11-15
_journal_name_full     'Acta Crystallographica, Section E'
_journal_year     2011
_journal_volume     67
_journal_issue     12
_journal_page_first     o3401
_journal_page_last     o3401
_journal_paper_category     QO
_journal_coeditor_code     LD2034
_publ_contact_author_name     'Akbar Raissi Shabari'
_publ_contact_author_address
;
Faculty of Chemistry, North Tehran Branch, Islamic Azad University, Tehran,
Iran
;
_publ_contact_author_email     a.raissi_shabari@yahoo.com
_publ_contact_author_fax     '(+98)-21-22222512'
_publ_contact_author_phone     '(+98)-21-22262563'
_publ_section_title
;
<i>N</i>,<i>N</i>'-Dicyclopentyl-<i>N</i>'',<i>N</i>''-dimethylphosphoric
triamide
;
loop_
    _publ_author_name
    _publ_author_address
    'Raissi Shabari, Akbar'
;
Faculty of Chemistry, North Tehran Branch, Islamic Azad University, Tehran,
Iran
;
    'Pourayoubi, Mehrdad'
;
Department of Chemistry, Ferdowsi University of Mashhad, Mashhad, Iran
;
    'Ghoreishi, Farnaz'
;
Faculty of Chemistry, North Tehran Branch, Islamic Azad University, Tehran,
Iran
;
    'Vahdani, Banafsheh'
;
Faculty of Chemistry, North Tehran Branch, Islamic Azad University, Tehran,
Iran
;
