# Supplementary material for: N,N′-Dicyclo­pentyl-N′′,N′′-dimethyl­phospho­ric triamide
Source: Acta Crystallogr Sect E Struct Rep Online. 2011 Nov 23;67(Pt 12):o3401. doi: 10.1107/S1600536811048549 (PMC3239040; doi:10.1107/S1600536811048549)
Supplement: Supplementary file 2 [file e-67-o3401-Isup2.hkl]

# 
# h,k,l, Fc-squared, Fo-squared, sigma(Fo-squared) and status flag 
# 
data_I
_shelx_title ' a  Pca21' 
_shelx_refln_list_code          4 
_shelx_F_calc_maximum      182.04 
_exptl_crystal_F_000       568.00 
_reflns_d_resolution_high  0.8254 
 
loop_ 
 _symmetry_equiv_pos_as_xyz 
 'x, y, z' 
 '-x, -y, z+1/2' 
 '-x+1/2, y, z+1/2' 
 'x+1/2, -y, z' 
 
_cell_length_a    10.9620 
_cell_length_b    16.6630 
_cell_length_c     8.0790 
_cell_angle_alpha  90.000 
_cell_angle_beta   90.000 
_cell_angle_gamma  90.000 
 
_shelx_F_squared_multiplier     1.000 
 
loop_ 
 _refln_index_h 
 _refln_index_k 
 _refln_index_l 
 _refln_F_squared_calc 
 _refln_F_squared_meas 
 _refln_F_squared_sigma 
 _refln_observed_status 
   5   6  -8       66.32       73.36     44.21 o 
   6   6  -8        3.80       17.62     50.94 o 
   3   7  -8        0.13        7.37     42.93 o 
   4   7  -8       25.47       24.35     43.89 o 
   5   7  -8        3.21       -2.88     48.69 o 
   6   7  -8       48.50       38.76     50.94 o 
   2   8  -8        6.60       27.87     42.61 o 
   3   8  -8       10.06       -9.93     37.48 o 
   4   8  -8        0.14       -1.92     43.57 o 
   5   8  -8       18.64       12.17     45.17 o 
   1   9  -8       14.57       59.91     36.84 o 
   2   9  -8       34.19       25.63     43.57 o 
   3   9  -8        5.52       -2.24     38.12 o 
   4   9  -8        8.75       -2.56     44.53 o 
   1  10  -8       23.65      -23.71     43.57 o 
   2  10  -8       12.06        1.28     37.80 o 
   3  10  -8       20.36      -13.13     44.21 o 
   0  11  -8       27.61       54.14     37.48 o 
   1  11  -8       18.74       34.60     37.80 o 
   2  11  -8       18.50       33.96     38.12 o 
   4   4  -7       22.51       30.43     44.53 o 
   5   4  -7       36.48       32.04     45.81 o 
   6   4  -7       15.44      -13.13     51.26 o 
   7   4  -7       24.53       23.07     52.86 o 
   8   4  -7       13.56        0.32     63.43 o 
   3   5  -7       81.18      108.92     39.72 o 
   4   5  -7      142.27      152.81     41.01 o 
   5   5  -7        7.31        9.61     46.13 o 
   6   5  -7       16.71       37.16     47.73 o 
   7   5  -7       11.96       14.42     53.82 o 
   8   5  -7       54.26       55.10     56.06 o 
   2   6  -7       34.11       53.50     39.72 o 
   3   6  -7      335.03      278.71     40.36 o 
   4   6  -7       14.26       -0.64     45.17 o 
   5   6  -7       93.19       79.45     46.77 o 
   6   6  -7        9.95       37.16     47.73 o 
   7   6  -7       32.23       34.92     49.65 o 
   8   6  -7        0.16        6.41     55.42 o 
   1   7  -7        2.03       -2.56     34.92 o 
   2   7  -7      228.67      221.36     40.36 o 
   3   7  -7       11.43       15.06     40.04 o 
   4   7  -7      108.66       86.50     42.29 o 
   5   7  -7       20.80       18.58     42.29 o 
   6   7  -7       18.00       22.42     42.93 o 
   7   7  -7        3.03        0.32     49.65 o 
   8   7  -7       52.65       96.43     51.58 o 
   1   8  -7       18.49       30.43     34.92 o 
   2   8  -7       32.07       20.50     39.72 o 
   3   8  -7       64.78       75.60     35.56 o 
   4   8  -7       68.14       55.74     36.52 o 
   5   8  -7       49.77       74.64     42.93 o 
   6   8  -7        6.53       21.14     43.57 o 
   7   8  -7       17.29       20.82     44.85 o 
   1   9  -7       35.50       48.05     34.28 o 
   2   9  -7       42.25       38.12     40.36 o 
   3   9  -7       46.11       72.72     41.65 o 
   4   9  -7       21.75        3.20     42.29 o 
   5   9  -7       54.94       43.89     43.25 o 
   6   9  -7       18.41       26.27     43.89 o 
   7   9  -7       11.11       72.40     45.17 o 
   1  10  -7        2.88        6.09     24.69 o 
   2  10  -7       45.82       66.63     35.88 o 
   3  10  -7       14.59       -8.97     36.52 o 
   4  10  -7       58.92       59.27     37.80 o 
   5  10  -7       24.36       53.18     43.25 o 
   6  10  -7        7.07       11.85     44.21 o 
   1  11  -7        6.76       18.66     25.26 o 
   2  11  -7        5.00       -4.16     41.65 o 
   3  11  -7       56.66       94.18     43.25 o 
   4  11  -7       31.45       63.43     37.48 o 
   5  11  -7       24.44       26.91     44.21 o 
   1  12  -7       11.86       -2.54     25.82 o 
   2  12  -7       33.61       43.26     27.96 o 
   3  12  -7       23.90       14.42     38.12 o 
   4  12  -7       55.45       91.94     37.80 o 
   1  13  -7       20.31       32.95     26.62 o 
   2  13  -7        7.65       24.41     26.27 o 
   3  13  -7       63.18       44.21     38.12 o 
   1  14  -7        3.37       45.13     26.73 o 
   5   2  -6        3.98        1.92     46.45 o 
   6   2  -6       34.52       36.84     55.10 o 
   7   2  -6       41.49       32.36     61.83 o 
   8   2  -6       32.81       22.75     71.12 o 
   9   2  -6        4.14      -15.38     77.21 o 
  10   2  -6       14.27        9.61     86.50 o 
   3   3  -6       65.07       70.48     35.88 o 
   4   3  -6       77.75      105.08     41.97 o 
   5   3  -6      227.82      217.84     43.57 o 
   6   3  -6       57.08       62.79     48.37 o 
   7   3  -6       44.36       45.17     50.30 o 
   8   3  -6       29.16       62.79     56.38 o 
   9   3  -6       28.21       49.33     59.27 o 
  10   3  -6        0.14       14.10     68.56 o 
   2   4  -6       24.19        7.05     36.20 o 
   3   4  -6       81.64       49.01     35.88 o 
   4   4  -6      168.56      170.11     42.61 o 
   5   4  -6      177.10      198.30     43.89 o 
   6   4  -6       12.06       11.53     49.65 o 
   7   4  -6       62.44       42.61     50.94 o 
   8   4  -6        4.32        8.01     51.90 o 
   9   4  -6       15.23       17.94     58.62 o 
  10   4  -6        5.45        6.09     61.19 o 
   1   5  -6      208.34      197.98     32.04 o 
   2   5  -6      155.21      181.32     36.20 o 
   3   5  -6       23.89       24.67     37.16 o 
   4   5  -6       97.68       69.52     42.29 o 
   5   5  -6       44.45       74.96     43.57 o 
   6   5  -6      140.72      121.73     45.17 o 
   7   5  -6        0.76       14.42     50.62 o 
   8   5  -6       61.52       73.36     52.86 o 
   9   5  -6       13.00       41.97     49.33 o 
   0   6  -6      251.72      235.14     32.36 o 
   1   6  -6      526.08      479.25     33.32 o 
   2   6  -6        9.44        2.56     36.52 o 
   3   6  -6       25.70        4.16     36.84 o 
   4   6  -6        3.57      -14.10     42.61 o 
   5   6  -6      203.40      212.39     44.85 o 
   6   6  -6       13.28       28.51     40.68 o 
   7   6  -6      102.36      137.75     47.41 o 
   8   6  -6        2.22       -8.65     43.25 o 
   9   6  -6       10.85       -3.52     49.65 o 
   0   7  -6      663.36      604.19     33.96 o 
   1   7  -6       10.77       14.66     48.37 o 
   2   7  -6      114.37       96.75     33.00 o 
   3   7  -6       12.08       56.70     37.48 o 
   4   7  -6       51.14       71.76     38.44 o 
   5   7  -6       38.65       25.95     40.36 o 
   6   7  -6      174.87      176.84     41.33 o 
   7   7  -6       14.96       29.47     41.97 o 
   8   7  -6       49.52       64.71     48.37 o 
   9   7  -6       10.61       17.62     50.30 o 
   0   8  -6       77.60       70.80     32.68 o 
   1   8  -6      129.40      128.15     23.22 o 
   2   8  -6       38.65       38.76     38.12 o 
   3   8  -6       54.12       48.37     39.08 o 
   4   8  -6       20.90       25.95     33.64 o 
   5   8  -6       54.47       69.52     40.04 o 
   6   8  -6       80.23      103.15     42.29 o 
   7   8  -6       50.67      104.76     43.57 o 
   8   8  -6        4.28      -51.90     43.89 o 
   9   8  -6       17.43       17.30     45.17 o 
   0   9  -6      224.91      229.37     33.64 o 
   1   9  -6       94.38       90.91     23.56 o 
   2   9  -6        7.68       14.03     23.32 o 
   3   9  -6       26.81       53.18     33.96 o 
   4   9  -6       28.90       50.94     40.04 o 
   5   9  -6       33.23       47.41     41.01 o 
   6   9  -6       61.86       71.76     41.97 o 
   7   9  -6       75.69       57.66     42.93 o 
   8   9  -6       23.14       51.26     44.21 o 
   0  10  -6      178.32      143.84     34.60 o 
   1  10  -6       35.76       17.39     25.07 o 
   2  10  -6       42.44       60.73     24.12 o 
   3  10  -6       69.25       20.50     34.60 o 
   4  10  -6       33.17       46.77     35.88 o 
   5  10  -6        4.33       57.98     41.01 o 
   6  10  -6       79.89       65.03     36.84 o 
   7  10  -6       12.03       32.68     43.57 o 
   8  10  -6       25.07        4.16     44.85 o 
   0  11  -6      106.79       94.18     34.60 o 
   1  11  -6       66.70       39.63     24.46 o 
   2  11  -6       25.64       42.82     24.46 o 
   3  11  -6       41.34       50.92     24.58 o 
   4  11  -6       12.63       25.31     35.88 o 
   5  11  -6       42.69      -14.10     36.84 o 
   6  11  -6       19.06       67.92     42.93 o 
   7  11  -6       43.93       42.29     44.53 o 
   0  12  -6       88.05       90.98     35.24 o 
   1  12  -6       28.66       45.93     26.27 o 
   2  12  -6       44.56       -0.28     24.91 o 
   3  12  -6       22.10       31.05     25.01 o 
   4  12  -6       12.29       37.80     36.52 o 
   5  12  -6        6.20       12.17     37.16 o 
   6  12  -6       57.27       99.31     43.89 o 
   0  13  -6       12.29      -18.58     36.20 o 
   1  13  -6       69.03       33.54     25.13 o 
   2  13  -6        2.35       15.48     26.67 o 
   3  13  -6        0.84        5.96     27.22 o 
   4  13  -6       20.34       37.48     42.61 o 
   5  13  -6       36.67       58.95     37.80 o 
   6  13  -6       16.00       -2.24     44.21 o 
   0  14  -6      120.61      153.13     36.20 o 
   1  14  -6        9.23       23.97     25.48 o 
   2  14  -6       16.78      -18.70     25.48 o 
   3  14  -6        9.07       36.20     38.28 o 
   4  14  -6       16.85       28.76     28.13 o 
   5  14  -6        2.79       -7.05     38.76 o 
   0  15  -6        5.65        4.97     46.61 o 
   1  15  -6       58.09       65.83     22.96 o 
   2  15  -6       31.53       39.60     26.49 o 
   3  15  -6        0.42        7.42     31.88 o 
  10   0  -5      157.95      139.99     88.74 o 
   4   1  -5       57.35       34.92     41.33 o 
   5   1  -5      508.86      490.46     53.82 o 
   6   1  -5       11.73       16.02     54.46 o 
   7   1  -5      105.45      106.68     57.98 o 
   8   1  -5       25.82       42.93     60.23 o 
   9   1  -5      174.86      185.16     66.95 o 
  10   1  -5        6.59       23.07     69.52 o 
  11   1  -5        8.99       31.72     68.88 o 
   2   2  -5      169.40      161.46     36.84 o 
   3   2  -5      248.85      253.40     38.44 o 
   4   2  -5       99.49       91.62     41.01 o 
   5   2  -5        7.79        5.45     43.89 o 
   6   2  -5       70.28       91.94     48.69 o 
   7   2  -5       22.86       45.49     50.62 o 
   8   2  -5       23.97        2.88     56.70 o 
   9   2  -5       25.23       19.86     56.06 o 
  10   2  -5      108.36      103.15     58.30 o 
  11   2  -5       11.66        7.37     64.71 o 
   1   3  -5      168.26      171.71     33.00 o 
   2   3  -5      456.99      447.86     33.96 o 
   3   3  -5      175.35      178.44     38.12 o 
   4   3  -5       11.89       19.54     37.80 o 
   5   3  -5       61.21       68.56     44.21 o 
   6   3  -5       14.12       23.71     44.85 o 
   7   3  -5      155.55      121.41     48.05 o 
   8   3  -5       23.60       14.74     49.33 o 
   9   3  -5      143.07      125.90     52.54 o 
  10   3  -5       52.20       67.59     53.18 o 
  11   3  -5        5.93       -5.45     60.87 o 
   1   4  -5      544.38      539.16     30.75 o 
   2   4  -5      286.60      272.62     33.96 o 
   3   4  -5      245.97      211.75     34.92 o 
   4   4  -5       36.50       34.60     34.60 o 
   5   4  -5       21.60       13.45     39.72 o 
   6   4  -5      167.96      154.41     41.33 o 
   7   4  -5       47.63       48.05     43.89 o 
   8   4  -5       32.60       52.86     45.49 o 
   9   4  -5       90.46       76.24     47.73 o 
  10   4  -5       29.62       43.25     53.82 o 
  11   4  -5       32.24       28.51     56.38 o 
   1   5  -5      253.21      256.68     20.84 o 
   2   5  -5      283.06      279.67     34.92 o 
   3   5  -5       65.33       80.73     34.60 o 
   4   5  -5      362.41      326.76     36.52 o 
   5   5  -5       12.60       12.49     36.20 o 
   6   5  -5       33.35       47.41     38.12 o 
   7   5  -5       26.97       29.15     40.04 o 
   8   5  -5       55.58       45.49     45.81 o 
   9   5  -5       16.45        8.97     47.41 o 
  10   5  -5       70.62       75.28     49.65 o 
   1   6  -5      487.55      471.68     21.86 o 
   2   6  -5        4.37       14.10     33.96 o 
   3   6  -5      318.83      297.29     36.52 o 
   4   6  -5        9.10       -0.32     36.20 o 
   5   6  -5       40.28       39.40     36.20 o 
   6   6  -5       12.65       24.67     38.44 o 
   7   6  -5       47.53       33.96     39.40 o 
   8   6  -5       14.95       16.02     41.33 o 
   9   6  -5      123.61      140.96     48.37 o 
  10   6  -5        7.63       23.07     44.53 o 
   1   7  -5       13.55       24.27     23.65 o 
   2   7  -5      177.76      210.56     21.18 o 
   3   7  -5      150.48      124.30     35.56 o 
   4   7  -5      493.07      453.62     37.80 o 
   5   7  -5       18.67       43.89     37.16 o 
   6   7  -5       31.02       33.00     38.76 o 
   7   7  -5       26.87       40.68     41.01 o 
   8   7  -5      144.17      108.28     41.97 o 
   9   7  -5        6.04       18.58     48.37 o 
  10   7  -5       46.52       57.66     45.49 o 
   1   8  -5      242.79      203.74     22.84 o 
   2   8  -5      155.24      177.64     23.21 o 
   3   8  -5      200.20      179.72     32.04 o 
   4   8  -5       58.04       92.26     37.48 o 
   5   8  -5        1.44       -6.09     37.80 o 
   6   8  -5        0.27       10.89     34.28 o 
   7   8  -5       30.76       24.99     35.88 o 
   8   8  -5       15.31       64.39     41.97 o 
   9   8  -5       99.61       96.11     44.53 o 
  10   8  -5        3.29        8.65     50.62 o 
   1   9  -5       42.99       48.24     22.58 o 
   2   9  -5      129.61      125.32     22.19 o 
   3   9  -5      172.46      130.52     22.76 o 
   4   9  -5       86.62      107.96     33.00 o 
   5   9  -5       26.76       40.68     33.64 o 
   6   9  -5       20.49       16.66     34.92 o 
   7   9  -5        4.86        7.05     35.88 o 
   8   9  -5       60.46       81.37     42.61 o 
   9   9  -5       20.23       47.41     43.89 o 
   1  10  -5      126.92       99.44     19.17 o 
   2  10  -5      219.90      205.48     20.38 o 
   3  10  -5       79.69       59.54     22.88 o 
   4  10  -5       78.71      108.28     38.12 o 
   5  10  -5       30.31       56.38     34.28 o 
   6  10  -5       11.89       12.17     34.92 o 
   7  10  -5        1.60       29.79     42.29 o 
   8  10  -5       18.62       -3.20     43.57 o 
   9  10  -5       14.70       10.57     45.17 o 
   1  11  -5      151.20      127.11     17.42 o 
   2  11  -5      207.95      192.77     18.19 o 
   3  11  -5       81.22      106.08     22.66 o 
   4  11  -5       24.10       48.26     21.85 o 
   5  11  -5       35.79       29.15     35.24 o 
   6  11  -5        6.47       26.27     35.24 o 
   7  11  -5       17.16       52.86     36.84 o 
   8  11  -5       24.03       52.86     44.21 o 
   1  12  -5      172.00      158.51     18.36 o 
   2  12  -5      142.00       97.92     18.60 o 
   3  12  -5        0.85       27.25     18.07 o 
   4  12  -5       87.55      100.49     22.25 o 
   5  12  -5        8.83       26.26     31.81 o 
   6  12  -5        3.12        2.24     41.65 o 
   7  12  -5        4.79       66.31     43.25 o 
   8  12  -5       15.21       29.47     44.85 o 
   1  13  -5        6.39       -9.68     17.74 o 
   2  13  -5       51.24       46.19     18.82 o 
   3  13  -5       84.01       87.87     19.06 o 
   4  13  -5       24.67       23.21     19.81 o 
   5  13  -5       36.38       36.71     30.99 o 
   6  13  -5       38.85       37.48     36.84 o 
   7  13  -5       16.48      -11.53     37.80 o 
   1  14  -5        3.86       10.79     18.76 o 
   2  14  -5       87.21       88.68     19.48 o 
   3  14  -5       40.22       83.31     19.54 o 
   4  14  -5       57.32       66.12     18.72 o 
   5  14  -5       45.40       92.74     31.82 o 
   6  14  -5        5.15       -4.30     33.73 o 
   1  15  -5        5.70        1.76     19.21 o 
   2  15  -5       15.76       45.54     19.75 o 
   3  15  -5       53.22       63.01     19.95 o 
   4  15  -5       57.54       49.76     20.74 o 
   5  15  -5       17.57       21.84     21.25 o 
   1  16  -5       14.70       16.41     19.79 o 
   2  16  -5       33.19       57.80     18.79 o 
   3  16  -5       63.85       78.00     20.62 o 
   4  16  -5       23.07       48.03     21.19 o 
   1  17  -5        8.75       26.96     19.62 o 
   2  17  -5       58.44       62.91     19.92 o 
   4   0  -4      191.73      198.94     52.54 o 
   6   0  -4      787.96      754.11     61.83 o 
   8   0  -4      161.34      149.93     55.74 o 
  10   0  -4       93.72       92.58     55.42 o 
  12   0  -4       29.33       70.48     61.19 o 
   2   1  -4      342.17      365.52     37.48 o 
   3   1  -4     1588.37     1584.15     49.33 o 
   4   1  -4       73.37       93.86     40.36 o 
   5   1  -4      377.95      459.39     46.77 o 
   6   1  -4       50.27       37.80     49.65 o 
   7   1  -4     1121.51     1141.11     45.75 o 
   8   1  -4       34.30       47.39     37.61 o 
   9   1  -4       11.61       14.69     37.95 o 
  10   1  -4        4.25       24.37     39.09 o 
  11   1  -4       80.10       84.53     34.14 o 
  12   1  -4        1.38       31.11     36.92 o 
   1   2  -4      631.57      633.66     34.92 o 
   2   2  -4      554.92      553.57     34.92 o 
   3   2  -4       49.38       41.01     34.92 o 
   4   2  -4       29.34        8.97     39.40 o 
   5   2  -4      135.93      142.88     38.44 o 
   6   2  -4      603.75      614.44     46.13 o 
   7   2  -4       36.98       60.87     44.85 o 
   8   2  -4      120.75      109.24     47.09 o 
   9   2  -4       51.00       46.41     35.48 o 
  10   2  -4       43.63       59.70     33.92 o 
  11   2  -4        6.88       24.71     34.39 o 
  12   2  -4       14.99       24.75     36.37 o 
   0   3  -4     1087.33     1130.21     35.88 o 
   1   3  -4      669.62      649.68     30.43 o 
   2   3  -4       44.60       71.44     31.39 o 
   3   3  -4      194.20      226.17     32.36 o 
   4   3  -4      183.41      191.89     37.16 o 
   5   3  -4      249.55      248.59     39.08 o 
   6   3  -4       73.39       85.21     39.40 o 
   7   3  -4      488.80      514.81     43.25 o 
   8   3  -4       70.81       90.66     43.25 o 
   9   3  -4       47.84       40.68     45.81 o 
  10   3  -4        2.62       11.61     37.33 o 
  11   3  -4       27.67       20.34     37.36 o 
   0   4  -4      576.14      529.23     29.47 o 
   1   4  -4      937.27      836.37     21.97 o 
   2   4  -4      399.49      372.25     33.00 o 
   3   4  -4      144.99      112.44     32.04 o 
   4   4  -4      120.05      111.16     33.00 o 
   5   4  -4      256.72      223.93     34.92 o 
   6   4  -4      283.11      285.12     40.36 o 
   7   4  -4      251.53      215.92     41.97 o 
   8   4  -4       70.97       45.81     38.76 o 
   9   4  -4        9.37       41.33     45.17 o 
  10   4  -4       18.94       34.28     48.05 o 
  11   4  -4       21.04       32.36     49.65 o 
   0   5  -4     1248.74     1260.59     32.68 o 
   1   5  -4      495.48      478.92     20.61 o 
   2   5  -4      442.94      438.60     20.60 o 
   3   5  -4       62.67       29.47     32.68 o 
   4   5  -4       37.82       93.86     32.68 o 
   5   5  -4       25.73       22.42     34.92 o 
   6   5  -4      634.18      621.81     38.44 o 
   7   5  -4       99.27      115.01     37.48 o 
   8   5  -4       51.87       42.61     38.76 o 
   9   5  -4       10.62       11.53     46.13 o 
  10   5  -4       12.27       14.42     42.93 o 
  11   5  -4        7.43       63.11     44.53 o 
   0   6  -4       85.71      101.23     27.55 o 
   1   6  -4     1261.21     1212.29     22.76 o 
   2   6  -4      111.41      101.68     20.15 o 
   3   6  -4       21.74       58.95     32.68 o 
   4   6  -4       40.21       32.04     33.64 o 
   5   6  -4      343.77      336.05     36.20 o 
   6   6  -4       26.95       28.51     36.52 o 
   7   6  -4      268.75      252.44     38.44 o 
   8   6  -4        2.18       28.51     39.08 o 
   9   6  -4       13.70       -2.56     45.81 o 
  10   6  -4        7.83       12.81     43.57 o 
  11   6  -4       32.29       57.98     45.17 o 
   0   7  -4     1110.34     1106.25     25.77 o 
   1   7  -4      158.51      150.73     15.62 o 
   2   7  -4      873.49      749.14     19.76 o 
   3   7  -4       42.45       49.28     21.52 o 
   4   7  -4       12.11       25.63     29.47 o 
   5   7  -4       83.77       81.05     35.56 o 
   6   7  -4      708.01      685.24     40.04 o 
   7   7  -4       14.85       41.33     37.80 o 
   8   7  -4       82.62      102.19     39.40 o 
   9   7  -4        9.04       12.17     41.97 o 
  10   7  -4       16.34       22.10     43.25 o 
  11   7  -4        4.10        8.01     45.49 o 
   0   8  -4      462.36      409.81     22.75 o 
   1   8  -4      539.87      474.54     16.78 o 
   2   8  -4       89.69       84.90     16.04 o 
   3   8  -4       15.41       22.20     15.84 o 
   4   8  -4      172.05      153.15     27.25 o 
   5   8  -4      312.51      299.53     37.16 o 
   6   8  -4       10.19        3.52     38.12 o 
   7   8  -4      179.26      165.62     39.72 o 
   8   8  -4        3.74       34.60     39.40 o 
   9   8  -4       12.22      -26.59     41.97 o 
  10   8  -4        2.31        6.41     43.57 o 
   0   9  -4      626.61      572.37     23.52 o 
   1   9  -4      220.44      206.79     15.71 o 
   2   9  -4      372.11      314.04     16.57 o 
   3   9  -4       34.99       36.47     15.98 o 
   4   9  -4      117.52      110.40     16.89 o 
   5   9  -4      135.46      120.75     29.46 o 
   6   9  -4      164.76      176.19     38.76 o 
   7   9  -4        1.61        6.09     39.72 o 
   8   9  -4       66.40      111.48     40.36 o 
   9   9  -4       18.46       29.79     41.65 o 
  10   9  -4        1.73       33.64     44.21 o 
   0  10  -4      518.00      461.28     23.84 o 
   1  10  -4      131.86      139.68     16.51 o 
   2  10  -4       21.08       14.56     15.56 o 
   3  10  -4       50.35       59.38     16.25 o 
   4  10  -4      181.88      163.33     15.81 o 
   5  10  -4      150.00      116.30     22.47 o 
   6  10  -4       58.28       83.41     30.19 o 
   7  10  -4       36.22       53.55     36.57 o 
   8  10  -4       23.47       49.01     41.33 o 
   9  10  -4        7.44        5.13     42.29 o 
  10  10  -4        7.95       37.48     44.53 o 
   0  11  -4      485.22      435.38     24.67 o 
   1  11  -4      243.20      202.58     16.97 o 
   2  11  -4       59.21       91.17     16.49 o 
   3  11  -4       49.66       58.92     16.62 o 
   4  11  -4       16.81       21.81     17.86 o 
   5  11  -4      100.03       95.13     21.50 o 
   6  11  -4       30.14       71.27     36.20 o 
   7  11  -4       74.96       73.91     36.26 o 
   8  11  -4       18.27       37.89     38.94 o 
   9  11  -4       13.13       13.45     37.48 o 
   0  12  -4      675.74      619.24     25.27 o 
   1  12  -4       71.92       50.90     17.12 o 
   2  12  -4       58.90       88.98     16.61 o 
   3  12  -4       66.59       73.17     17.03 o 
   4  12  -4       11.70       10.82     17.55 o 
   5  12  -4        5.03       11.15     18.82 o 
   6  12  -4      127.26      140.97     22.74 o 
   7  12  -4       30.04       35.61     35.64 o 
   8  12  -4       46.19       43.28     33.74 o 
   9  12  -4        2.88        3.84     38.44 o 
   0  13  -4       98.65       76.86     24.90 o 
   1  13  -4      240.04      230.69     18.00 o 
   2  13  -4       27.09       48.42     17.07 o 
   3  13  -4       45.56       59.09     17.64 o 
   4  13  -4        7.65       30.36     18.54 o 
   5  13  -4       79.55       75.87     18.53 o 
   6  13  -4        9.91       -6.30     23.04 o 
   7  13  -4       85.30       98.66     32.02 o 
   8  13  -4        3.62       14.28     33.70 o 
   0  14  -4      185.44      149.55     25.61 o 
   1  14  -4       16.30       32.10     17.36 o 
   2  14  -4      121.97      108.85     17.72 o 
   3  14  -4       21.14       34.29     17.98 o 
   4  14  -4       32.61       48.90     18.37 o 
   5  14  -4        0.34       19.59     19.46 o 
   6  14  -4       85.25       52.90     23.47 o 
   7  14  -4       41.75       46.47     24.22 o 
   0  15  -4       44.44       53.92     24.56 o 
   1  15  -4       59.16       66.47     18.56 o 
   2  15  -4        1.39      -21.94     17.98 o 
   3  15  -4       17.64       14.50     18.46 o 
   4  15  -4        0.29        5.82     19.49 o 
   5  15  -4       80.84       73.37     20.11 o 
   6  15  -4       44.78       61.92     24.16 o 
   7  15  -4       67.10       91.01     24.50 o 
   0  16  -4       67.16       61.45     26.90 o 
   1  16  -4       33.03       39.12     18.51 o 
   2  16  -4       27.12       44.50     19.60 o 
   3  16  -4        3.03       23.50     19.06 o 
   4  16  -4       10.46       41.93     19.32 o 
   5  16  -4       40.47       58.43     20.69 o 
   6  16  -4       52.75       61.79     20.91 o 
   0  17  -4       91.12       84.90     27.82 o 
   1  17  -4       14.74       29.02     18.88 o 
   2  17  -4       25.76       28.69     20.72 o 
   3  17  -4        4.63        9.99     19.46 o 
   4  17  -4       26.60       23.91     20.39 o 
   0  18  -4       12.01        2.93     28.68 o 
   1  18  -4       67.66       59.01     19.72 o 
   2  18  -4        4.19       21.91     19.69 o 
   2   0  -3     1390.58     1444.80     51.90 o 
   4   0  -3     1492.88     1637.01     58.62 o 
   6   0  -3       44.14       50.30     40.04 o 
   8   0  -3     1230.18     1280.14     48.37 o 
  10   0  -3       26.77       14.10     45.17 o 
  12   0  -3       15.38       14.10     50.94 o 
   1   1  -3     1372.53     1393.86     43.89 o 
   2   1  -3      509.31      525.06     41.97 o 
   3   1  -3      424.10      443.37     41.97 o 
   4   1  -3      600.15      638.48     38.08 o 
   5   1  -3      509.92      552.55     34.53 o 
   6   1  -3        6.45        1.52     30.51 o 
   7   1  -3      231.16      239.25     32.08 o 
   8   1  -3       50.42       50.87     30.59 o 
   9   1  -3      469.68      522.84     33.77 o 
  10   1  -3       10.77       15.21     32.05 o 
  11   1  -3       12.42       19.48     34.74 o 
  12   1  -3        1.98        7.54     35.34 o 
   1   2  -3      430.11      395.96     33.64 o 
   2   2  -3      638.25      667.30     38.76 o 
   3   2  -3      723.49      756.04     40.04 o 
   4   2  -3      864.89      905.64     40.68 o 
   5   2  -3      219.40      243.15     37.16 o 
   6   2  -3       17.91       23.93     30.15 o 
   7   2  -3       56.35       86.86     30.79 o 
   8   2  -3     1148.23     1205.88     36.14 o 
   9   2  -3       14.12       35.38     32.05 o 
  10   2  -3       38.72       47.23     26.54 o 
  11   2  -3       21.56       55.44     28.21 o 
  12   2  -3       11.64       15.63     30.65 o 
   1   3  -3       85.57       73.60     19.66 o 
   2   3  -3      213.09      220.08     32.04 o 
   3   3  -3      275.66      272.62     33.00 o 
   4   3  -3      400.72      407.81     37.48 o 
   5   3  -3      540.51      590.09     38.44 o 
   6   3  -3       30.83       43.06     26.34 o 
   7   3  -3      162.26      162.50     26.30 o 
   8   3  -3       95.60      114.52     25.72 o 
   9   3  -3      192.95      213.47     27.32 o 
  10   3  -3       37.17       42.40     27.41 o 
  11   3  -3       13.93       18.79     28.15 o 
  12   3  -3        2.40       34.16     30.08 o 
   1   4  -3      294.13      285.05     19.25 o 
   2   4  -3       93.30       89.94     20.29 o 
   3   4  -3      179.57      179.08     27.87 o 
   4   4  -3      138.77      163.06     31.39 o 
   5   4  -3       25.94       19.86     31.72 o 
   6   4  -3      136.91      119.82     27.96 o 
   7   4  -3      182.20      196.20     26.73 o 
   8   4  -3      319.14      320.95     28.17 o 
   9   4  -3      206.21      210.15     27.95 o 
  10   4  -3       27.11       23.93     28.24 o 
  11   4  -3       24.33       18.09     29.06 o 
  12   4  -3        8.82       28.73     30.32 o 
   1   5  -3      520.42      527.53     15.25 o 
   2   5  -3      820.56      811.76     16.51 o 
   3   5  -3       80.23       91.99     24.52 o 
   4   5  -3        4.52       15.06     26.59 o 
   5   5  -3      188.27      200.54     33.64 o 
   6   5  -3       17.67       23.16     27.48 o 
   7   5  -3       50.87       51.55     26.68 o 
   8   5  -3      567.35      627.20     29.64 o 
   9   5  -3       23.35       26.90     25.93 o 
  10   5  -3       75.09       79.00     29.57 o 
  11   5  -3        0.83       19.97     29.72 o 
  12   5  -3        1.50       12.31     31.20 o 
   1   6  -3       54.53       69.09     14.58 o 
   2   6  -3      208.79      186.79     14.78 o 
   3   6  -3      668.28      632.41     15.19 o 
   4   6  -3        5.12        5.45     27.44 o 
   5   6  -3      259.89      281.69     26.87 o 
   6   6  -3        0.79       14.30     29.75 o 
   7   6  -3      318.70      320.50     28.50 o 
   8   6  -3       83.06       95.61     27.65 o 
   9   6  -3      196.74      185.52     26.81 o 
  10   6  -3        2.97        5.81     27.01 o 
  11   6  -3       11.20       28.07     30.00 o 
  12   6  -3        9.06       24.50     31.73 o 
   1   7  -3      916.08      845.49     19.49 o 
   2   7  -3      389.96      401.27     17.89 o 
   3   7  -3       89.25       70.60     14.79 o 
   4   7  -3      114.68      126.47     18.13 o 
   5   7  -3       25.14       32.35     18.81 o 
   6   7  -3       11.44       18.42     28.95 o 
   7   7  -3       74.96       70.50     28.31 o 
   8   7  -3      247.30      247.79     28.30 o 
   9   7  -3        9.16       20.70     26.44 o 
  10   7  -3       79.21       98.01     27.75 o 
  11   7  -3       18.30       28.48     30.71 o 
   1   8  -3      138.33      169.52     14.84 o 
   2   8  -3      563.96      535.15     15.76 o 
   3   8  -3      458.54      399.25     15.66 o 
   4   8  -3      146.50      135.47     15.39 o 
   5   8  -3      189.76      189.23     20.05 o 
   6   8  -3       48.60       67.74     26.82 o 
   7   8  -3      205.93      207.09     28.55 o 
   8   8  -3        8.85       24.49     31.88 o 
   9   8  -3       73.60       78.33     26.31 o 
  10   8  -3       17.03       27.08     27.99 o 
  11   8  -3        5.06       20.16     31.52 o 
   1   9  -3      170.11      174.77     15.14 o 
   2   9  -3      397.89      401.61     15.86 o 
   3   9  -3      317.70      303.09     16.06 o 
   4   9  -3       70.37       84.57     15.38 o 
   5   9  -3      104.68       83.88     19.02 o 
   6   9  -3        4.08       26.06     19.98 o 
   7   9  -3       23.21       52.77     30.75 o 
   8   9  -3      125.39      145.91     33.36 o 
   9   9  -3       28.88       49.13     31.03 o 
  10   9  -3       38.06       50.80     30.25 o 
  11   9  -3       33.15       46.12     29.73 o 
   1  10  -3      160.63      172.72     15.56 o 
   2  10  -3      240.29      223.76     15.32 o 
   3  10  -3      167.02      145.31     15.62 o 
   4  10  -3       25.90       26.73     15.83 o 
   5  10  -3       91.47       97.61     16.34 o 
   6  10  -3       56.60       47.64     20.57 o 
   7  10  -3      155.72      121.71     19.73 o 
   8  10  -3       42.44       31.75     30.33 o 
   9  10  -3       40.10       39.77     34.06 o 
  10  10  -3       62.28       74.75     31.52 o 
   1  11  -3       84.85       62.86     15.19 o 
   2  11  -3       68.97       83.82     15.53 o 
   3  11  -3      362.98      338.84     16.46 o 
   4  11  -3       63.49       70.04     16.27 o 
   5  11  -3       12.74       26.97     16.86 o 
   6  11  -3        1.17       13.42     20.52 o 
   7  11  -3       26.28       36.88     21.90 o 
   8  11  -3       50.39       32.28     30.31 o 
   9  11  -3       79.87      105.06     31.99 o 
  10  11  -3        0.36       -4.28     32.26 o 
   1  12  -3       34.29       32.39     14.27 o 
   2  12  -3      362.91      344.92     17.29 o 
   3  12  -3        6.02        4.21     15.36 o 
   4  12  -3      175.06      166.06     17.61 o 
   5  12  -3       87.35       84.41     17.73 o 
   6  12  -3       14.32       30.15     20.63 o 
   7  12  -3       20.52       45.47     22.10 o 
   8  12  -3       91.73      108.82     24.40 o 
   9  12  -3        7.34       15.84     31.63 o 
   1  13  -3      288.76      280.59     16.63 o 
   2  13  -3      118.27      115.72     16.01 o 
   3  13  -3      241.68      229.61     17.45 o 
   4  13  -3       37.10       34.44     16.93 o 
   5  13  -3       80.64       54.24     17.80 o 
   6  13  -3       13.95       28.06     18.09 o 
   7  13  -3       21.41       30.96     22.51 o 
   8  13  -3       10.98       15.09     23.31 o 
   9  13  -3       48.85       40.66     32.50 o 
   1  14  -3       14.63       17.38     17.32 o 
   2  14  -3       33.53       44.38     16.87 o 
   3  14  -3       17.03       10.01     17.00 o 
   4  14  -3      147.20      135.25     18.02 o 
   5  14  -3       65.55       71.70     18.31 o 
   6  14  -3        3.91       25.11     19.38 o 
   7  14  -3        2.13        8.14     22.61 o 
   8  14  -3       71.14       71.57     24.02 o 
   1  15  -3       15.30        8.28     17.24 o 
   2  15  -3       62.08       71.23     18.06 o 
   3  15  -3       38.79       36.98     17.74 o 
   4  15  -3       15.79       29.23     23.72 o 
   5  15  -3        0.19       17.64     18.30 o 
   6  15  -3        1.70        6.69     19.26 o 
   7  15  -3       33.24       56.42     23.36 o 
   1  16  -3       29.25       45.79     16.26 o 
   2  16  -3        6.44       25.72     17.96 o 
   3  16  -3       47.27       50.26     18.21 o 
   4  16  -3       21.37        5.60     19.08 o 
   5  16  -3       18.26       24.05     19.25 o 
   6  16  -3        6.23        7.18     19.57 o 
   7  16  -3        8.43        8.72     25.40 o 
   1  17  -3        2.84       34.78     19.06 o 
   2  17  -3       44.66       59.02     18.67 o 
   3  17  -3       23.84       67.40     18.80 o 
   4  17  -3       58.76       43.78     19.07 o 
   5  17  -3        3.41       -6.45     19.59 o 
   1  18  -3       10.62       29.57     17.77 o 
   2  18  -3        3.72       39.05     19.85 o 
   3  18  -3       69.46       68.57     19.42 o 
   4  18  -3        5.05       23.66     19.60 o 
   1  19  -3       13.22       27.89     19.13 o 
   2   0  -2    12316.49    11602.91    133.59 o 
   4   0  -2      646.26      707.66     43.89 o 
   6   0  -2     1307.09     1445.12     44.21 o 
   8   0  -2      247.07      261.09     41.01 o 
  10   0  -2       43.89       44.21     39.40 o 
  12   0  -2       30.64       64.71     48.37 o 
   0   1  -2     7127.12     6475.64     70.16 o 
   1   1  -2     3535.15     3281.39     60.23 o 
   2   1  -2      585.10      558.38     41.97 o 
   3   1  -2      311.02      304.38     32.26 o 
   4   1  -2      102.16       93.20     27.55 o 
   5   1  -2       86.13       94.98     26.20 o 
   6   1  -2      454.63      517.07     27.75 o 
   7   1  -2      771.24      893.21     39.72 o 
   8   1  -2        9.11       21.64     25.98 o 
   9   1  -2      104.42       93.08     28.37 o 
  10   1  -2       37.78       39.81     29.19 o 
  11   1  -2       35.21       58.18     30.88 o 
  12   1  -2        2.24       37.82     32.37 o 
   0   2  -2     2279.22     2238.64     47.09 o 
   1   2  -2     2880.58     2764.72     33.06 o 
   2   2  -2     1380.64     1393.54     42.61 o 
   3   2  -2      249.10      274.54     32.68 o 
   4   2  -2      303.07      334.53     24.43 o 
   5   2  -2      154.12      192.36     25.94 o 
   6   2  -2     2083.56     2209.35    112.28 o 
   7   2  -2      265.19      317.40     27.01 o 
   8   2  -2      198.79      221.77     26.79 o 
   9   2  -2      180.15      194.44     27.07 o 
  10   2  -2       11.32       20.59     29.51 o 
  11   2  -2       11.52       58.28     31.04 o 
  12   2  -2       34.55       34.80     27.20 o 
   0   3  -2      325.97      333.51     22.80 o 
   1   3  -2     2566.54     2342.00     28.85 o 
   2   3  -2     1089.07     1010.19     34.03 o 
   3   3  -2      286.70      350.29     28.73 o 
   4   3  -2      249.77      307.77     26.84 o 
   5   3  -2       31.71       47.78     21.59 o 
   6   3  -2      776.91      800.76     50.41 o 
   7   3  -2      839.50      837.00     44.15 o 
   8   3  -2       42.00       61.10     22.82 o 
   9   3  -2       41.64       62.51     23.74 o 
  10   3  -2       57.15       65.99     23.54 o 
  11   3  -2        1.95       12.61     25.71 o 
  12   3  -2       22.03       31.32     27.12 o 
   0   4  -2     2155.59     2221.91     70.96 o 
   1   4  -2      423.48      445.08     16.71 o 
   2   4  -2     1073.33     1053.26     31.67 o 
   3   4  -2      269.86      325.68     19.38 o 
   4   4  -2      208.05      204.40     25.83 o 
   5   4  -2      217.22      245.95     26.09 o 
   6   4  -2      293.37      303.53     27.14 o 
   7   4  -2      592.73      613.02     47.01 o 
   8   4  -2      108.64      112.76     23.30 o 
   9   4  -2       13.14        9.40     23.45 o 
  10   4  -2       16.08       36.49     24.86 o 
  11   4  -2       22.64       39.52     25.98 o 
  12   4  -2       15.88       32.62     26.27 o 
   0   5  -2     4744.76     4720.70    170.75 o 
   1   5  -2      187.81      171.85     14.51 o 
   2   5  -2     1079.58     1039.65     32.88 o 
   3   5  -2     1311.62     1394.67     51.56 o 
   4   5  -2      453.96      472.34     19.45 o 
   5   5  -2       71.23       86.08     18.22 o 
   6   5  -2      372.47      408.53     27.09 o 
   7   5  -2      157.04      165.56     26.09 o 
   8   5  -2      272.44      272.90     22.81 o 
   9   5  -2       26.23       30.54     23.64 o 
  10   5  -2        5.50       31.26     26.29 o 
  11   5  -2        0.55       21.08     26.94 o 
  12   5  -2       52.41       58.79     26.06 o 
   0   6  -2      103.12      141.47     19.02 o 
   1   6  -2     1694.87     1676.69     38.93 o 
   2   6  -2      194.97      207.97     14.44 o 
   3   6  -2      456.89      466.08     20.30 o 
   4   6  -2       69.41       76.50     16.99 o 
   5   6  -2      408.40      401.70     18.44 o 
   6   6  -2       31.29       32.94     19.00 o 
   7   6  -2      945.92      988.78     68.08 o 
   8   6  -2       30.80       22.47     28.40 o 
   9   6  -2        3.84       20.84     24.56 o 
  10   6  -2        3.18       16.53     23.86 o 
  11   6  -2        8.50       -0.13     24.54 o 
  12   6  -2        7.39       18.73     27.58 o 
   0   7  -2     2419.90     2486.17     86.98 o 
   1   7  -2      298.14      334.37     14.96 o 
   2   7  -2      962.31     1043.54     28.16 o 
   3   7  -2       87.75       93.73     14.43 o 
   4   7  -2      124.61      146.61     14.36 o 
   5   7  -2        8.82        7.03     18.68 o 
   6   7  -2      150.86      168.92     18.74 o 
   7   7  -2       14.98       21.19     25.60 o 
   8   7  -2      230.23      231.66     28.87 o 
   9   7  -2       66.10       81.02     27.00 o 
  10   7  -2       20.47       44.08     26.20 o 
  11   7  -2        4.14       29.76     26.75 o 
  12   7  -2       56.36       63.95     28.84 o 
   0   8  -2     1758.04     1701.07     83.77 o 
   1   8  -2      802.10      766.72     16.37 o 
   2   8  -2       22.64       19.57     14.31 o 
   3   8  -2      486.95      531.40     22.98 o 
   4   8  -2      118.25      123.78     14.64 o 
   5   8  -2      456.86      403.86     25.77 o 
   6   8  -2      106.06       99.69     18.61 o 
   7   8  -2      504.60      527.69     25.20 o 
   8   8  -2       25.10       14.19     26.16 o 
   9   8  -2       36.19       37.28     29.68 o 
  10   8  -2        1.69       16.58     24.45 o 
  11   8  -2       16.34       35.68     27.90 o 
   0   9  -2     2363.48     2419.39     97.71 o 
   1   9  -2      323.96      326.57     13.49 o 
   2   9  -2      184.66      186.44     14.34 o 
   3   9  -2      128.50      108.18     14.66 o 
   4   9  -2       90.54      107.24     15.18 o 
   5   9  -2      175.33      178.06     15.58 o 
   6   9  -2      368.15      331.84     20.56 o 
   7   9  -2      128.58      155.22     19.91 o 
   8   9  -2       79.93       70.32     19.04 o 
   9   9  -2        2.17       22.46     27.77 o 
  10   9  -2       38.22       56.77     29.47 o 
  11   9  -2       13.99       39.03     26.42 o 
   0  10  -2       87.38       81.60     21.52 o 
   1  10  -2      712.83      670.08     17.15 o 
   2  10  -2       76.95       84.88     14.66 o 
   3  10  -2       35.42       60.04     14.57 o 
   4  10  -2      266.64      278.17     16.14 o 
   5  10  -2      151.62      136.41     15.65 o 
   6  10  -2      194.06      182.45     19.77 o 
   7  10  -2      347.58      340.94     21.05 o 
   8  10  -2       51.83       49.22     22.11 o 
   9  10  -2       38.64        7.60     28.07 o 
  10  10  -2       14.84       16.60     29.38 o 
  11  10  -2       10.32       18.02     31.70 o 
   0  11  -2      390.04      358.45     21.29 o 
   1  11  -2      347.28      341.21     15.31 o 
   2  11  -2      353.93      342.93     15.54 o 
   3  11  -2       29.42       22.45     14.98 o 
   4  11  -2       59.53       51.95     15.43 o 
   5  11  -2      325.75      339.28     16.50 o 
   6  11  -2       96.79      123.11     20.08 o 
   7  11  -2      140.43      113.97     20.98 o 
   8  11  -2        2.80       26.56     21.60 o 
   9  11  -2       12.95       23.71     22.13 o 
  10  11  -2       18.88       34.39     32.52 o 
   0  12  -2      699.28      658.36     22.20 o 
   1  12  -2       51.75       64.96     15.23 o 
   2  12  -2      375.64      357.73     16.78 o 
   3  12  -2      302.08      285.00     16.08 o 
   4  12  -2      102.10      100.97     15.97 o 
   5  12  -2       17.10       31.44     16.57 o 
   6  12  -2      226.95      236.43     17.55 o 
   7  12  -2       83.97       91.23     24.45 o 
   8  12  -2       76.76       76.78     21.98 o 
   9  12  -2       15.66       31.41     24.69 o 
  10  12  -2       10.03       41.44     33.14 o 
   0  13  -2      562.66      541.55     57.98 o 
   1  13  -2      931.53      890.85     33.66 o 
   2  13  -2       53.61       47.07     15.91 o 
   3  13  -2        2.73       13.78     16.00 o 
   4  13  -2      108.75       70.70     20.02 o 
   5  13  -2       81.09       84.54     15.86 o 
   6  13  -2        6.20       15.75     17.96 o 
   7  13  -2      194.60      183.52     21.56 o 
   8  13  -2        2.56       29.74     22.47 o 
   9  13  -2        7.20        3.53     24.61 o 
   0  14  -2      288.01      271.17     23.09 o 
   1  14  -2      138.81      114.73     16.08 o 
   2  14  -2      107.08      102.91     16.04 o 
   3  14  -2       74.20      105.89     16.74 o 
   4  14  -2       14.25       38.11     16.80 o 
   5  14  -2       43.54       53.72     17.32 o 
   6  14  -2      234.44      217.10     18.26 o 
   7  14  -2       39.61       13.37     21.73 o 
   8  14  -2       15.00        2.52     22.97 o 
   9  14  -2       15.90        0.57     23.98 o 
   0  15  -2      163.39      116.10     23.53 o 
   1  15  -2       83.33       94.72     16.90 o 
   2  15  -2       12.62       19.86     15.85 o 
   3  15  -2        4.28       35.10     17.19 o 
   4  15  -2       32.58       65.91     16.60 o 
   5  15  -2       29.27       27.98     17.92 o 
   6  15  -2       12.78       25.26     18.83 o 
   7  15  -2       47.20       68.71     22.14 o 
   8  15  -2       13.79       32.66     23.60 o 
   0  16  -2        0.49      -18.02     23.55 o 
   1  16  -2       43.57       65.18     16.89 o 
   2  16  -2       63.24       71.75     17.49 o 
   3  16  -2        4.19       29.26     17.29 o 
   4  16  -2       11.70        7.94     17.49 o 
   5  16  -2       41.28       50.65     18.36 o 
   6  16  -2       49.14       59.09     18.77 o 
   7  16  -2       54.97       45.05     23.59 o 
   0  17  -2       63.06       43.63     24.79 o 
   1  17  -2       56.03       70.05     17.49 o 
   2  17  -2       28.63       17.02     18.02 o 
   3  17  -2        4.56       15.60     18.19 o 
   4  17  -2       11.41       -8.02     18.67 o 
   5  17  -2       11.64       29.97     18.49 o 
   6  17  -2       57.02       33.87     19.61 o 
   0  18  -2       20.50       31.60     25.67 o 
   1  18  -2       56.11       61.80     18.17 o 
   2  18  -2       28.19       36.20     18.01 o 
   3  18  -2       12.31       -7.45     18.40 o 
   4  18  -2        1.58       40.06     19.21 o 
   5  18  -2       29.12       30.46     19.18 o 
   0  19  -2      113.60       86.53     26.70 o 
   1  19  -2        0.01       11.91     18.78 o 
   2  19  -2       40.03       44.48     18.76 o 
   3  19  -2        6.59       28.15     19.65 o 
   2   0  -1    33136.97    32035.43    209.83 o 
   4   0  -1      876.36      896.35     40.68 o 
   6   0  -1      678.96      782.31     35.56 o 
   8   0  -1      175.79      182.92     30.43 o 
  10   0  -1      199.80      239.95     39.40 o 
  12   0  -1        2.15        6.09     42.61 o 
   1   1  -1     3139.57     2981.54     72.08 o 
   2   1  -1      693.34      809.16     68.72 o 
   3   1  -1      237.60      204.93     25.90 o 
   4   1  -1      338.44      345.92     23.77 o 
   5   1  -1      637.78      738.71     25.14 o 
   6   1  -1        0.17       -2.22     23.40 o 
   7   1  -1      370.89      457.56     24.34 o 
   8   1  -1      121.59      116.83     22.71 o 
   9   1  -1      172.97      186.64     26.16 o 
  10   1  -1        1.14       26.24     27.41 o 
  11   1  -1       38.39       34.58     28.43 o 
  12   1  -1        3.62       -1.28     30.13 o 
  13   1  -1       12.34       47.89     31.94 o 
   1   2  -1     2007.18     2063.49     70.86 o 
   2   2  -1     3081.27     2960.29    123.66 o 
   3   2  -1      101.18      107.20     25.01 o 
   4   2  -1      152.89      169.79     27.87 o 
   5   2  -1      114.77      134.23     30.75 o 
   6   2  -1      526.04      530.94     52.38 o 
   7   2  -1      312.55      328.53     27.07 o 
   8   2  -1      132.79      118.25     24.57 o 
   9   2  -1      151.40      158.88     26.39 o 
  10   2  -1      198.64      186.92     27.98 o 
  11   2  -1       20.16       28.77     28.77 o 
  12   2  -1        4.35       52.38     30.35 o 
  13   2  -1        4.92       14.29     26.07 o 
   1   3  -1     6630.78     6542.34    155.16 o 
   2   3  -1      906.39      816.13     18.48 o 
   3   3  -1      354.33      335.32     22.25 o 
   4   3  -1      643.58      647.24     34.69 o 
   5   3  -1      813.05      951.26     59.91 o 
   6   3  -1      281.65      280.94     24.26 o 
   7   3  -1       99.93      103.64     24.97 o 
   8   3  -1      698.25      656.22     30.91 o 
   9   3  -1      130.78      142.47     25.03 o 
  10   3  -1       71.69       83.70     21.62 o 
  11   3  -1       39.10       31.56     22.34 o 
  12   3  -1        5.59       19.90     25.83 o 
  13   3  -1        5.16        9.14     25.68 o 
   1   4  -1      210.89      190.86     15.33 o 
   2   4  -1       63.29       88.46     14.40 o 
   3   4  -1      136.48      138.25     14.42 o 
   4   4  -1       90.87       63.83     17.25 o 
   5   4  -1      238.44      253.95     16.63 o 
   6   4  -1      142.52      138.48     22.24 o 
   7   4  -1      159.70      147.27     23.56 o 
   8   4  -1      144.03      130.22     24.40 o 
   9   4  -1      233.70      271.90     21.65 o 
  10   4  -1       76.74       89.47     22.51 o 
  11   4  -1       27.23       42.48     22.57 o 
  12   4  -1        4.60       32.76     23.66 o 
   1   5  -1      201.29      197.49     14.56 o 
   2   5  -1     1655.27     1669.47     34.88 o 
   3   5  -1       15.19       24.30     13.70 o 
   4   5  -1      908.80      876.38     35.84 o 
   5   5  -1        5.95        7.95     15.27 o 
   6   5  -1      162.87      171.30     18.11 o 
   7   5  -1        3.90        0.00     23.33 o 
   8   5  -1       91.70       97.79     25.26 o 
   9   5  -1       10.47       12.67     24.63 o 
  10   5  -1      167.16      149.94     23.96 o 
  11   5  -1        1.53       25.16     23.48 o 
  12   5  -1        0.99       15.68     25.28 o 
   1   6  -1      628.00      635.84     22.35 o 
   2   6  -1      139.59      143.33     13.41 o 
   3   6  -1      199.04      162.19     13.93 o 
   4   6  -1       64.17       49.52     14.56 o 
   5   6  -1       49.15       57.53     16.52 o 
   6   6  -1       71.41       83.89     17.45 o 
   7   6  -1      101.42       94.73     18.08 o 
   8   6  -1       10.87       15.95     23.49 o 
   9   6  -1      190.70      192.76     27.30 o 
  10   6  -1       42.86       35.38     22.70 o 
  11   6  -1       71.29       74.15     25.22 o 
  12   6  -1        0.84       28.32     25.33 o 
   1   7  -1      739.45      765.41     26.31 o 
   2   7  -1      376.58      398.55     15.68 o 
   3   7  -1       42.53       51.31     13.77 o 
   4   7  -1      151.13      109.41     13.95 o 
   5   7  -1      199.09      204.25     16.99 o 
   6   7  -1      174.86      190.09     17.98 o 
   7   7  -1       21.22       26.17     18.66 o 
   8   7  -1      337.63      323.85     20.29 o 
   9   7  -1       37.73       39.37     28.87 o 
  10   7  -1      131.26      117.02     27.86 o 
  11   7  -1        4.97        8.19     25.34 o 
  12   7  -1        0.59        4.49     25.03 o 
   1   8  -1      890.92      912.65     21.18 o 
   2   8  -1      298.16      321.66     14.45 o 
   3   8  -1      187.98      165.08     13.73 o 
   4   8  -1      155.03      151.18     14.05 o 
   5   8  -1       34.06       20.59     14.20 o 
   6   8  -1      116.26      127.88     17.71 o 
   7   8  -1      162.96      126.02     19.22 o 
   8   8  -1       36.71       46.36     19.26 o 
   9   8  -1      265.15      303.23     28.99 o 
  10   8  -1       21.57       45.19     26.95 o 
  11   8  -1       22.99       48.74     28.23 o 
  12   8  -1        0.19       44.92     26.99 o 
   1   9  -1       94.39      118.13     13.65 o 
   2   9  -1      339.16      350.73     14.59 o 
   3   9  -1       55.57       69.96     13.96 o 
   4   9  -1        3.13        1.58     14.75 o 
   5   9  -1      382.07      390.70     18.68 o 
   6   9  -1      189.96      198.32     18.53 o 
   7   9  -1       45.39       37.44     19.69 o 
   8   9  -1      371.51      321.18     25.79 o 
   9   9  -1       97.88      106.06     21.28 o 
  10   9  -1       66.30       59.91     29.21 o 
  11   9  -1        3.87       24.20     30.68 o 
   1  10  -1      843.51      788.82     15.17 o 
   2  10  -1       86.87       59.06     14.25 o 
   3  10  -1      422.43      430.18     14.77 o 
   4  10  -1      350.00      335.18     15.83 o 
   5  10  -1       18.50       12.68     15.19 o 
   6  10  -1       41.87       44.36     18.50 o 
   7  10  -1      111.53       91.04     19.43 o 
   8  10  -1      238.24      251.89     20.81 o 
   9  10  -1      104.70       71.07     21.99 o 
  10  10  -1       36.41       67.53     27.96 o 
  11  10  -1        0.79       18.56     28.90 o 
   1  11  -1      243.18      248.57     14.49 o 
   2  11  -1       33.83       39.51     15.06 o 
   3  11  -1      501.91      501.75     15.76 o 
   4  11  -1      109.21      127.29     15.20 o 
   5  11  -1      296.14      264.80     16.06 o 
   6  11  -1      106.20       97.25     16.16 o 
   7  11  -1      167.56      171.18     20.24 o 
   8  11  -1       59.52       69.95     20.63 o 
   9  11  -1      141.56      146.03     21.65 o 
  10  11  -1        9.77        1.92     23.91 o 
  11  11  -1        4.55       31.52     30.89 o 
   1  12  -1      140.00      121.72     15.09 o 
   2  12  -1      230.04      230.04     14.80 o 
   3  12  -1        9.45       17.30     14.81 o 
   4  12  -1      241.08      234.74     16.14 o 
   5  12  -1      371.52      348.78     16.68 o 
   6  12  -1       22.76       23.21     16.60 o 
   7  12  -1       38.25       34.60     20.26 o 
   8  12  -1      101.03      100.72     21.16 o 
   9  12  -1        6.79       25.84     22.88 o 
  10  12  -1       47.48       47.37     22.74 o 
   1  13  -1      263.18      250.66     15.29 o 
   2  13  -1      285.72      249.05     15.57 o 
   3  13  -1      347.09      365.91     20.11 o 
   4  13  -1       58.26       49.89     15.77 o 
   5  13  -1       18.23       34.63     16.09 o 
   6  13  -1       68.10       65.95     17.06 o 
   7  13  -1       44.90       42.30     20.82 o 
   8  13  -1       11.03       31.79     21.28 o 
   9  13  -1       77.51       84.84     22.41 o 
  10  13  -1        0.17      -24.81     23.33 o 
   1  14  -1      301.43      297.58     15.96 o 
   2  14  -1      107.86      106.98     16.29 o 
   3  14  -1      261.77      253.63     16.67 o 
   4  14  -1       60.87       75.96     17.36 o 
   5  14  -1       61.27       65.84     17.22 o 
   6  14  -1        8.55       21.22     17.52 o 
   7  14  -1        9.20       25.26     21.13 o 
   8  14  -1       33.21       35.09     21.92 o 
   9  14  -1        2.59        4.83     22.97 o 
   1  15  -1       47.45       44.09     16.38 o 
   2  15  -1       97.25       89.56     16.41 o 
   3  15  -1       33.32       42.35     16.86 o 
   4  15  -1      119.83      135.98     16.84 o 
   5  15  -1        9.75       10.90     17.57 o 
   6  15  -1        9.95        2.84     17.89 o 
   7  15  -1       17.52       25.58     18.61 o 
   8  15  -1       23.50       59.17     22.56 o 
   1  16  -1       24.05       29.24     19.84 o 
   2  16  -1       30.83       51.52     18.14 o 
   3  16  -1       60.69       83.22     17.63 o 
   4  16  -1       18.38        2.44     17.32 o 
   5  16  -1       23.34       24.55     17.64 o 
   6  16  -1       32.09       32.08     19.21 o 
   7  16  -1        6.50       19.71     19.91 o 
   1  17  -1       16.81       11.85     17.18 o 
   2  17  -1       28.83       53.96     17.88 o 
   3  17  -1        4.51       11.97     17.49 o 
   4  17  -1       37.56       57.01     17.69 o 
   5  17  -1       18.83       33.14     18.59 o 
   6  17  -1        4.46       10.67     17.97 o 
   7  17  -1        3.31      -11.70     19.77 o 
   1  18  -1       33.89       47.34     17.53 o 
   2  18  -1        3.60       14.32     18.51 o 
   3  18  -1       55.24       57.23     17.21 o 
   4  18  -1        9.82       23.20     18.37 o 
   5  18  -1       21.89       46.20     22.24 o 
   1  19  -1        0.35       16.88     18.37 o 
   2  19  -1       68.77       80.16     18.73 o 
   3  19  -1        5.11       14.34     18.77 o 
   4  19  -1       41.64       20.41     29.27 o 
   1  20  -1       19.02       35.03     19.21 o 
   4   0   0      837.33      734.57     31.72 o 
   6   0   0      736.72      671.14     30.11 o 
   8   0   0      307.89      393.40     35.56 o 
  10   0   0       93.54      101.23     38.44 o 
  12   0   0       78.22       87.14     37.16 o 
   1   1   0     7710.32     8326.03    360.77 o 
   2   1   0      893.62      877.56     40.04 o 
   3   1   0       32.75       26.45     19.70 o 
   4   1   0      148.42      105.72     27.55 o 
   5   1   0     1534.27     1876.31     38.76 o 
   6   1   0        6.70        7.75     20.25 o 
   7   1   0       22.22        6.41     21.57 o 
   8   1   0       18.86       31.77     23.90 o 
   9   1   0      162.16      112.04     25.71 o 
  10   1   0       46.57       50.61     26.95 o 
  11   1   0        0.75      -35.56     39.72 o 
  12   1   0        0.55       17.27     27.36 o 
  13   1   0       50.02       64.78     32.20 o 
   0   2   0    16982.23    15154.17    319.55 o 
   1   2   0      264.22      266.66     18.62 o 
   2   2   0      247.71      242.65     19.41 o 
   3   2   0      105.93      123.35     19.93 o 
   4   2   0     4035.70     3857.10    169.63 o 
   5   2   0      518.72      525.06     29.15 o 
   6   2   0        7.99        0.32     30.43 o 
   7   2   0      318.24      289.60     29.15 o 
   8   2   0      331.88      333.93     23.17 o 
   9   2   0       53.16       64.96     25.71 o 
  10   2   0       52.39       78.49     23.79 o 
  11   2   0       15.92       34.28     35.24 o 
  12   2   0       55.58       31.49     27.59 o 
  13   2   0        7.47       51.83     23.29 o 
   0   3   0     8866.04     8487.46    181.96 o 
   1   3   0      282.79      287.44     17.23 o 
   2   3   0      159.24      157.64     14.78 o 
   3   3   0      333.14      320.31     18.48 o 
   4   3   0      374.72      338.63     16.52 o 
   5   3   0      883.18      819.75     22.34 o 
   6   3   0     1631.18     1591.48    121.73 o 
   7   3   0       21.37       42.29     27.55 o 
   8   3   0      165.39      138.39     30.11 o 
   9   3   0      220.99      183.79     25.82 o 
  10   3   0       77.61       91.17     23.90 o 
  11   3   0       14.04       12.17     34.92 o 
  12   3   0       15.14       14.04     23.51 o 
  13   3   0       51.14       63.28     23.69 o 
   0   4   0     3366.45     3452.41     56.22 o 
   1   4   0      957.67      979.28     21.73 o 
   2   4   0      970.35      964.54     38.84 o 
   3   4   0      224.40      215.06     14.84 o 
   4   4   0      427.81      441.77     19.18 o 
   5   4   0      857.14      952.39     43.11 o 
   6   4   0       76.05       68.57     16.25 o 
   7   4   0      311.28      327.75     20.24 o 
   8   4   0      197.64      166.82     23.44 o 
   9   4   0      111.03      129.33     26.39 o 
  10   4   0        1.64       14.44     19.11 o 
  11   4   0       23.52       17.62     41.33 o 
  12   4   0        4.39        9.41     22.27 o 
  13   4   0       18.77       58.95     26.26 o 
   0   5   0     1005.31     1079.94     24.80 o 
   1   5   0     2889.95     3192.42     65.06 o 
   2   5   0     2292.04     2269.02     83.79 o 
   3   5   0      108.58       97.43     13.62 o 
   4   5   0       50.11       74.99     15.78 o 
   5   5   0        0.72       -9.27     15.92 o 
   6   5   0      472.27      474.53     30.00 o 
   7   5   0        0.06       -0.52     16.91 o 
   8   5   0      299.41      267.06     23.48 o 
   9   5   0       73.35       53.59     24.81 o 
  10   5   0       23.58       30.70     25.63 o 
  11   5   0        0.17       23.93     22.60 o 
  12   5   0       17.91       21.95     23.80 o 
   0   6   0     1544.31     1713.77     64.87 o 
   1   6   0     5558.62     5729.09    127.89 o 
   2   6   0       49.59       40.89     13.53 o 
   3   6   0      335.04      403.78     14.39 o 
   4   6   0      127.22      139.14     13.29 o 
   5   6   0       88.32       89.56     15.60 o 
   6   6   0        0.22        4.69     16.41 o 
   7   6   0       54.83       79.52     18.24 o 
   8   6   0        3.00      -11.18     18.23 o 
   9   6   0      567.40      507.94     34.12 o 
  10   6   0       30.02       13.05     26.18 o 
  11   6   0       35.74       52.18     23.92 o 
  12   6   0       15.56       11.18     25.27 o 
   0   7   0     5973.85     6022.48    187.89 o 
   1   7   0      484.84      527.23     14.99 o 
   2   7   0      171.03      160.50     13.21 o 
   3   7   0      338.16      342.15     14.43 o 
   4   7   0       23.03       33.60     13.68 o 
   5   7   0       21.13       19.79     16.06 o 
   6   7   0      765.35      686.29     45.48 o 
   7   7   0      195.93      179.43     17.77 o 
   8   7   0      190.92      163.21     23.44 o 
   9   7   0       24.99       17.98     19.72 o 
  10   7   0        4.42       14.55     26.09 o 
  11   7   0       10.82       41.54     29.90 o 
  12   7   0       15.73       14.07     24.12 o 
   0   8   0     1651.07     1949.93     30.75 o 
   1   8   0     2893.57     2920.91     46.24 o 
   2   8   0      480.67      503.11     14.28 o 
   3   8   0      600.14      621.00     22.33 o 
   4   8   0       63.42       97.97     13.99 o 
   5   8   0      323.56      343.35     15.16 o 
   6   8   0       28.74       15.00     17.43 o 
   7   8   0      215.94      236.24     18.55 o 
   8   8   0       77.10       63.45     19.06 o 
   9   8   0       80.65      102.37     20.10 o 
  10   8   0       14.40       33.75     26.41 o 
  11   8   0       58.56       30.79     27.90 o 
  12   8   0        7.32       15.48     28.84 o 
   0   9   0       90.10       93.37     19.02 o 
   1   9   0       16.84       17.25     14.17 o 
   2   9   0        9.67       18.24     13.25 o 
   3   9   0      556.36      567.16     19.10 o 
   4   9   0      190.26      217.05     14.78 o 
   5   9   0        9.08       17.73     14.61 o 
   6   9   0      299.08      270.28     17.50 o 
   7   9   0      408.41      417.08     26.12 o 
   8   9   0       70.03       60.56     19.42 o 
   9   9   0        0.54       20.09     20.33 o 
  10   9   0       28.97       69.05     21.27 o 
  11   9   0       12.28       30.99     28.13 o 
   0  10   0      750.88      688.07     28.51 o 
   1  10   0      733.52      738.48     15.39 o 
   2  10   0      104.00      103.33     14.29 o 
   3  10   0       87.12       76.55     13.97 o 
   4  10   0       15.42       23.38     14.55 o 
   5  10   0      527.26      503.87     16.00 o 
   6  10   0      941.80      887.49     35.56 o 
   7  10   0       39.17       40.00     19.13 o 
   8  10   0       52.18       44.54     18.98 o 
   9  10   0       55.52       77.30     20.75 o 
  10  10   0       16.92       33.02     21.68 o 
  11  10   0       17.85       32.98     28.82 o 
   0  11   0      761.91      745.45     21.85 o 
   1  11   0      986.00      993.22     16.86 o 
   2  11   0      171.50      168.53     17.71 o 
   3  11   0       67.11       82.96     14.60 o 
   4  11   0       27.31       43.11     14.45 o 
   5  11   0      511.75      514.07     16.33 o 
   6  11   0       65.10       87.60     15.77 o 
   7  11   0      465.78      471.36     20.37 o 
   8  11   0       72.32       38.02     20.31 o 
   9  11   0        1.11        6.95     21.27 o 
  10  11   0        1.21      -24.00     22.14 o 
  11  11   0       28.44       41.96     23.12 o 
   0  12   0      809.28      802.34     34.92 o 
   1  12   0      169.24      161.78     14.37 o 
   2  12   0      153.92      150.12     15.20 o 
   3  12   0      475.72      472.84     15.57 o 
   4  12   0       57.83       37.55     15.38 o 
   5  12   0       57.31       48.56     16.55 o 
   6  12   0      281.61      242.19     16.45 o 
   7  12   0       26.04       38.52     19.11 o 
   8  12   0       30.01       18.56     20.82 o 
   9  12   0        7.29       25.26     21.65 o 
  10  12   0        7.08       30.68     22.59 o 
   0  13   0        1.49       12.36     20.50 o 
   1  13   0      353.83      348.35     15.17 o 
   2  13   0      134.16      110.12     15.17 o 
   3  13   0      104.36      128.23     14.52 o 
   4  13   0      195.96      201.78     16.29 o 
   5  13   0      333.31      337.81     17.71 o 
   6  13   0       19.04       29.56     17.60 o 
   7  13   0       46.79       62.13     20.45 o 
   8  13   0        6.74        7.93     21.09 o 
   9  13   0        9.88        3.67     22.14 o 
  10  13   0        2.78      -13.86     23.04 o 
   0  14   0      397.30      391.84     22.42 o 
   1  14   0      349.23      311.96     15.89 o 
   2  14   0       42.80       35.80     16.01 o 
   3  14   0       52.02       68.95     15.85 o 
   4  14   0      129.21      130.04     17.36 o 
   5  14   0       14.18       13.59     16.97 o 
   6  14   0        2.48       10.28     17.34 o 
   7  14   0       15.19       13.94     20.08 o 
   8  14   0      101.82      122.84     21.02 o 
   9  14   0        0.35      -23.27     22.67 o 
   0  15   0       91.38      131.87     22.76 o 
   1  15   0      156.69      142.69     15.93 o 
   2  15   0      110.16      120.38     16.65 o 
   3  15   0        0.77       39.47     16.21 o 
   4  15   0        3.11       -0.82     17.08 o 
   5  15   0       78.35       96.50     17.05 o 
   6  15   0       82.92       79.88     18.06 o 
   7  15   0       86.69       79.17     19.26 o 
   8  15   0        0.76        6.22     22.41 o 
   0  16   0      385.03      358.75     24.23 o 
   1  16   0       22.17       41.67     16.53 o 
   2  16   0        4.69       17.88     17.50 o 
   3  16   0        1.99        0.64     16.72 o 
   4  16   0        0.18        3.14     18.27 o 
   5  16   0       24.75       11.00     17.91 o 
   6  16   0        9.55        6.77     17.96 o 
   7  16   0       29.97       33.09     18.51 o 
   8  16   0       37.32       46.48     23.63 o 
   0  17   0       24.32       49.66     24.01 o 
   1  17   0       50.46       48.18     17.17 o 
   2  17   0        7.80       -3.90     17.60 o 
   3  17   0       27.93       37.00     17.33 o 
   4  17   0        4.97       10.31     18.19 o 
   5  17   0        9.15       18.32     18.63 o 
   6  17   0       68.44       73.26     20.15 o 
   7  17   0        2.89       12.82     19.65 o 
   0  18   0       76.95       84.98     41.97 o 
   1  18   0       71.53       62.88     17.85 o 
   2  18   0       12.77       22.74     17.85 o 
   3  18   0        0.80       19.10     18.73 o 
   4  18   0        1.08        4.91     18.79 o 
   5  18   0       44.13       52.56     19.06 o 
   6  18   0        8.85       10.66     20.55 o 
   0  19   0      129.31      158.67     28.19 o 
   1  19   0       11.98       10.77     18.97 o 
   2  19   0       32.70       27.66     19.14 o 
   3  19   0        1.18       23.06     18.57 o 
   4  19   0       21.35       55.25     19.11 o 
   0  20   0        7.36       34.61     26.95 o 
   1  20   0       85.97       81.46     19.14 o 
   2   0   1    32998.70    30621.71    205.03 o 
   6   0   1      678.52      687.48     29.79 o 
   8   0   1      174.28      156.01     29.47 o 
  10   0   1      200.93      240.27     38.76 o 
  12   0   1        2.06       44.21     36.20 o 
   1   1   1     3151.88     2872.56    101.24 o 
   2   1   1      698.62      755.28     55.42 o 
   3   1   1      238.42      184.18     21.52 o 
   4   1   1      342.65      342.30     21.12 o 
   5   1   1      627.22      683.96     29.47 o 
   6   1   1        0.17       15.06     27.23 o 
   7   1   1      365.94      397.00     21.14 o 
   8   1   1      120.78      107.19     22.44 o 
   9   1   1      177.95      176.76     23.99 o 
  10   1   1        1.28       25.56     23.22 o 
  11   1   1       38.62       42.86     26.45 o 
  12   1   1        3.64       31.23     25.60 o 
  13   1   1       12.40       45.77     28.69 o 
   1   2   1     2021.81     2115.72     42.70 o 
   2   2   1     3068.92     2956.48    155.15 o 
   3   2   1      100.58      102.86     19.71 o 
   4   2   1      164.46      149.38     20.34 o 
   5   2   1      115.20       98.09     20.07 o 
   6   2   1      525.90      485.54     22.02 o 
   7   2   1      311.12      297.93     32.68 o 
   8   2   1      135.17      103.15     29.47 o 
   9   2   1      149.28      152.08     23.95 o 
  10   2   1      198.88      183.00     23.90 o 
  11   2   1       20.94       33.96     34.28 o 
  12   2   1        4.28       27.94     26.16 o 
  13   2   1        4.95       -4.13     25.59 o 
   1   3   1     6670.18     6751.20    151.48 o 
   2   3   1      895.55      803.60     33.85 o 
   3   3   1      338.81      317.94     17.22 o 
   4   3   1      637.14      637.78     21.38 o 
   5   3   1      819.94      914.23     18.46 o 
   6   3   1      281.14      273.29     24.19 o 
   7   3   1       99.85       98.78     22.76 o 
   8   3   1      691.00      636.22     36.20 o 
   9   3   1      130.33      112.12     32.36 o 
  10   3   1       72.29       69.36     27.41 o 
  11   3   1       39.19       45.51     26.50 o 
  12   3   1        5.69       28.89     21.27 o 
  13   3   1        5.14       -2.02     23.53 o 
   1   4   1      218.84      201.35     14.46 o 
   2   4   1       63.02       86.04     14.61 o 
   3   4   1      132.27      142.55     14.21 o 
   4   4   1       89.64       67.47     15.58 o 
   5   4   1      230.95      247.07     15.72 o 
   6   4   1      142.51      139.12     16.62 o 
   7   4   1      158.92      160.76     17.09 o 
   8   4   1      140.13      128.57     17.19 o 
   9   4   1      234.64      258.41     23.22 o 
  10   4   1       77.95       85.21     33.00 o 
  11   4   1       27.03       32.64     21.39 o 
  12   4   1        4.57        9.00     22.13 o 
   1   5   1      201.14      195.70     14.45 o 
   2   5   1     1695.91     1750.83     60.76 o 
   3   5   1       14.03       30.85     13.72 o 
   4   5   1      889.13      843.13     32.63 o 
   5   5   1        5.97       10.45     15.10 o 
   6   5   1      162.15      151.02     16.09 o 
   7   5   1        3.88        8.41     16.39 o 
   8   5   1       92.49      100.02     17.26 o 
   9   5   1       10.39       20.26     24.17 o 
  10   5   1      168.10      144.66     24.01 o 
  11   5   1        1.55       -2.19     21.29 o 
  12   5   1        1.04        1.55     23.58 o 
   1   6   1      630.72      627.59     15.79 o 
   2   6   1      140.50      145.66     13.70 o 
   3   6   1      202.07      185.14     14.59 o 
   4   6   1       63.97       53.34     13.79 o 
   5   6   1       47.17       52.78     16.20 o 
   6   6   1       71.71       84.13     16.19 o 
   7   6   1      105.38       96.73     17.02 o 
   8   6   1       10.70       19.98     18.37 o 
   9   6   1      193.01      187.20     18.92 o 
  10   6   1       42.99       38.39     33.64 o 
  11   6   1       69.97       76.20     25.71 o 
  12   6   1        0.86       15.62     23.99 o 
   1   7   1      741.03      776.78     24.69 o 
   2   7   1      389.54      421.01     14.60 o 
   3   7   1       43.51       63.55     13.78 o 
   4   7   1      144.60      107.11     13.97 o 
   5   7   1      199.66      214.27     16.62 o 
   6   7   1      174.33      185.04     16.70 o 
   7   7   1       21.29       20.54     18.55 o 
   8   7   1      329.43      316.76     19.39 o 
   9   7   1       37.07       43.01     19.75 o 
  10   7   1      133.67      111.74     20.03 o 
  11   7   1        5.08       -6.37     27.59 o 
  12   7   1        0.60       -5.83     28.73 o 
   1   8   1      888.40      916.63     15.42 o 
   2   8   1      304.72      331.95     13.97 o 
   3   8   1      187.11      173.98     14.07 o 
   4   8   1      157.50      159.66     14.58 o 
   5   8   1       34.68       41.19     14.05 o 
   6   8   1      116.21      126.75     17.01 o 
   7   8   1      163.35      140.68     18.40 o 
   8   8   1       37.35       31.78     19.32 o 
   9   8   1      262.35      264.81     21.11 o 
  10   8   1       21.09       15.24     21.11 o 
  11   8   1       22.67       30.90     27.82 o 
  12   8   1        0.19        2.06     27.41 o 
   1   9   1       97.60      113.64     13.57 o 
   2   9   1      351.55      380.97     14.68 o 
   3   9   1       58.80       65.88     13.53 o 
   4   9   1        3.60       21.43     13.33 o 
   5   9   1      379.45      386.49     19.42 o 
   6   9   1      189.89      215.89     19.55 o 
   7   9   1       46.43       54.81     18.64 o 
   8   9   1      366.01      311.08     20.10 o 
   9   9   1       97.31      116.08     19.71 o 
  10   9   1       67.95       84.96     21.81 o 
  11   9   1        4.02       -9.33     21.32 o 
   1  10   1      851.62      844.75     15.62 o 
   2  10   1       85.98       79.16     13.77 o 
   3  10   1      415.94      416.18     14.82 o 
   4  10   1      344.88      345.05     15.14 o 
   5  10   1       17.53       13.79     15.05 o 
   6  10   1       41.47       29.69     17.68 o 
   7  10   1      111.82       85.38     18.61 o 
   8  10   1      236.80      259.41     19.54 o 
   9  10   1      104.00       78.95     21.05 o 
  10  10   1       36.77       68.88     21.76 o 
  11  10   1        0.86       18.02     22.69 o 
   1  11   1      238.63      262.12     14.92 o 
   2  11   1       35.42       48.90     14.05 o 
   3  11   1      502.04      507.98     15.66 o 
   4  11   1      107.76      117.58     15.22 o 
   5  11   1      290.89      284.00     15.14 o 
   6  11   1      106.53       68.48     16.14 o 
   7  11   1      166.42      177.09     19.11 o 
   8  11   1       58.27       46.54     19.84 o 
   9  11   1      141.36      136.78     21.45 o 
  10  11   1        9.90        5.15     29.83 o 
  11  11   1        4.61       30.70     22.19 o 
   1  12   1      140.52      147.58     14.57 o 
   2  12   1      231.57      222.99     14.69 o 
   3  12   1        9.24        8.29     14.76 o 
   4  12   1      242.18      233.16     15.53 o 
   5  12   1      371.62      349.05     16.51 o 
   6  12   1       22.82       40.08     16.52 o 
   7  12   1       37.85       42.90     19.28 o 
   8  12   1      101.11      111.85     20.21 o 
   9  12   1        6.76       34.03     22.83 o 
  10  12   1       47.31       69.83     22.70 o 
   1  13   1      269.04      260.80     15.17 o 
   2  13   1      284.96      293.99     15.91 o 
   3  13   1      344.13      367.39     15.85 o 
   4  13   1       57.87       59.33     16.08 o 
   5  13   1       19.20       35.65     17.09 o 
   6  13   1       68.49       65.87     17.07 o 
   7  13   1       44.80       48.59     19.79 o 
   8  13   1       11.14       -4.64     20.46 o 
   9  13   1       77.46       57.41     29.58 o 
  10  13   1        0.14        1.86     22.18 o 
   1  14   1      299.04      312.16     16.38 o 
   2  14   1      105.89      122.08     15.65 o 
   3  14   1      260.30      248.21     16.69 o 
   4  14   1       65.02       55.30     15.22 o 
   5  14   1       62.43       80.94     17.21 o 
   6  14   1        8.52       11.33     17.47 o 
   7  14   1        9.38        3.23     20.09 o 
   8  14   1       33.67       26.04     21.91 o 
   9  14   1        2.74       13.09     22.00 o 
   1  15   1       48.35       43.42     16.01 o 
   2  15   1       96.15       92.18     16.21 o 
   3  15   1       31.87       39.27     16.29 o 
   4  15   1      118.72      124.41     16.73 o 
   5  15   1        9.07        4.13     16.44 o 
   6  15   1       10.07        3.97     18.02 o 
   7  15   1       17.49       33.78     18.55 o 
   8  15   1       24.31       30.26     27.29 o 
   1  16   1       23.09       18.25     16.57 o 
   2  16   1       29.65       37.23     16.69 o 
   3  16   1       61.94       66.73     17.51 o 
   4  16   1       19.68       18.30     17.63 o 
   5  16   1       23.69       21.98     17.93 o 
   6  16   1       32.17       35.05     18.01 o 
   7  16   1        6.73       46.36     17.43 o 
   1  17   1       17.16       22.07     17.25 o 
   2  17   1       28.68       30.39     17.09 o 
   3  17   1        4.72       20.81     17.29 o 
   4  17   1       38.34       45.14     18.36 o 
   5  17   1       18.55       52.95     18.09 o 
   6  17   1        4.51        5.73     19.19 o 
   7  17   1        3.39      -12.78     18.56 o 
   1  18   1       32.94       55.58     17.69 o 
   2  18   1        3.71        0.35     18.01 o 
   3  18   1       55.63       52.09     19.47 o 
   4  18   1        9.74       10.69     18.49 o 
   5  18   1       22.28       62.33     18.69 o 
   1  19   1        0.35       15.05     18.95 o 
   2  19   1       67.84       88.08     19.36 o 
   3  19   1        5.21       47.52     18.65 o 
   4  19   1       42.36       45.31     19.98 o 
   1  20   1       18.87       52.32     19.09 o 
   0   0   2    17121.93    14491.23    106.68 o 
   2   0   2    12312.74    12459.54    137.75 o 
   4   0   2      640.32      569.59     42.29 o 
   8   0   2      248.51      204.07     29.47 o 
  10   0   2       44.39       75.60     32.68 o 
   0   1   2     7130.59     6646.71     70.16 o 
   1   1   2     3544.38     3320.76     78.07 o 
   2   1   2      586.77      600.66     41.97 o 
   3   1   2      312.46      292.16     37.80 o 
   4   1   2      102.83       86.18     34.28 o 
   5   1   2       86.18       63.07     21.24 o 
   6   1   2      453.44      469.96     28.83 o 
   7   1   2      774.74      765.97     30.75 o 
   8   1   2        9.52       33.24     21.89 o 
   9   1   2      105.12       99.69     22.42 o 
  10   1   2       37.41       50.66     28.03 o 
  11   1   2       36.26       50.62     34.92 o 
   0   2   2     2288.38     2289.17     33.97 o 
   1   2   2     2892.74     2866.21     75.46 o 
   2   2   2     1375.45     1305.61     67.02 o 
   3   2   2      249.21      247.91     17.81 o 
   4   2   2      295.23      320.91     21.92 o 
   5   2   2      153.59      174.38     21.69 o 
   6   2   2     2088.75     1912.28     30.11 o 
   7   2   2      261.60      284.47     29.47 o 
   8   2   2      199.69      184.52     30.43 o 
   9   2   2      180.82      186.45     32.04 o 
  10   2   2       11.60       28.15     23.21 o 
  11   2   2       11.20       21.14     34.60 o 
  12   2   2       33.64       65.67     36.84 o 
   0   3   2      336.46      391.28     23.44 o 
   1   3   2     2607.08     2540.39     65.53 o 
   2   3   2     1084.09     1017.60     36.20 o 
   3   3   2      287.26      318.50     15.73 o 
   4   3   2      249.49      294.93     16.03 o 
   5   3   2       34.57       52.28     16.13 o 
   6   3   2      763.98      734.50     18.25 o 
   7   3   2      841.26      779.23     30.43 o 
   8   3   2       42.47       74.32     29.79 o 
   9   3   2       42.00       56.70     31.39 o 
  10   3   2       56.00       47.35     20.25 o 
  11   3   2        1.84       21.21     20.34 o 
  12   3   2       21.94       41.65     27.87 o 
   0   4   2     2186.92     2456.21    113.57 o 
   1   4   2      440.72      483.23     18.55 o 
   2   4   2     1066.13     1086.60     28.44 o 
   3   4   2      268.91      326.50     15.77 o 
   4   4   2      206.61      196.48     15.72 o 
   5   4   2      217.69      218.33     16.62 o 
   6   4   2      292.52      278.30     17.32 o 
   7   4   2      589.31      541.85     18.51 o 
   8   4   2      109.22      112.76     18.27 o 
   9   4   2       13.35       26.10     31.88 o 
  10   4   2       15.86       19.81     33.48 o 
  11   4   2       22.29       69.61     25.26 o 
  12   4   2       15.69       33.94     26.39 o 
   0   5   2     4801.42     5068.17    163.54 o 
   1   5   2      190.29      191.87     14.51 o 
   2   5   2     1064.73     1062.93     28.76 o 
   3   5   2     1311.47     1456.07     59.28 o 
   4   5   2      458.83      504.49     18.44 o 
   5   5   2       73.52       82.11     15.53 o 
   6   5   2      372.13      371.51     21.80 o 
   7   5   2      156.12      168.00     17.76 o 
   8   5   2      272.23      263.30     18.88 o 
   9   5   2       26.31       25.85     19.31 o 
  10   5   2        5.67       27.84     37.80 o 
  11   5   2        0.59        3.52     25.60 o 
  12   5   2       52.63       61.01     22.61 o 
   0   6   2      103.15      127.76     20.48 o 
   1   6   2     1703.24     1779.16     35.21 o 
   2   6   2      194.69      217.96     14.38 o 
   3   6   2      456.67      488.11     16.04 o 
   4   6   2       69.75       82.65     14.24 o 
   5   6   2      421.40      409.61     21.25 o 
   6   6   2       31.00       44.50     16.46 o 
   7   6   2      945.29      913.59     20.75 o 
   8   6   2       30.82       45.20     17.88 o 
   9   6   2        3.66       22.49     18.67 o 
  10   6   2        3.21       -5.00     24.23 o 
  11   6   2        7.97       27.98     25.36 o 
  12   6   2        7.44       12.66     26.84 o 
   0   7   2     2453.35     2663.92    105.72 o 
   1   7   2      301.04      365.00     14.61 o 
   2   7   2      963.50     1084.93     33.29 o 
   3   7   2       87.67       91.13     14.20 o 
   4   7   2      127.26      155.10     14.29 o 
   5   7   2        9.20       -3.30     16.09 o 
   6   7   2      146.34      165.31     16.77 o 
   7   7   2       15.22       15.59     17.39 o 
   8   7   2      231.47      219.53     18.55 o 
   9   7   2       66.04       69.40     19.87 o 
  10   7   2       19.72       21.40     20.87 o 
  11   7   2        4.03      -25.05     25.94 o 
  12   7   2       56.01       65.85     29.47 o 
   0   8   2     1767.67     1770.70     24.68 o 
   1   8   2      802.18      806.80     16.01 o 
   2   8   2       23.45       17.12     13.82 o 
   3   8   2      487.85      560.37     26.50 o 
   4   8   2      120.05      125.92     14.66 o 
   5   8   2      460.93      409.39     25.84 o 
   6   8   2      107.56      108.33     17.13 o 
   7   8   2      499.71      507.61     20.26 o 
   8   8   2       24.38       27.08     18.49 o 
   9   8   2       36.58       21.33     20.36 o 
  10   8   2        1.61       -2.23     20.27 o 
  11   8   2       15.24        6.83     21.39 o 
   0   9   2     2392.33     2559.05     27.78 o 
   1   9   2      327.46      334.36     14.80 o 
   2   9   2      185.31      212.86     14.17 o 
   3   9   2      128.10      104.28     14.39 o 
   4   9   2       91.06      116.41     15.01 o 
   5   9   2      178.58      190.80     15.54 o 
   6   9   2      363.94      349.06     18.12 o 
   7   9   2      125.75      144.53     18.49 o 
   8   9   2       81.10      102.23     19.11 o 
   9   9   2        2.21        4.89     20.62 o 
  10   9   2       37.20       12.91     20.39 o 
  11   9   2       13.99       29.05     21.69 o 
   0  10   2       84.67       90.70     21.48 o 
   1  10   2      713.43      686.21     15.42 o 
   2  10   2       77.60       97.36     14.96 o 
   3  10   2       35.29       40.15     14.57 o 
   4  10   2      269.32      288.21     15.33 o 
   5  10   2      150.73      165.83     16.36 o 
   6  10   2      188.52      175.16     19.13 o 
   7  10   2      344.92      317.14     19.17 o 
   8  10   2       51.77       49.74     19.48 o 
   9  10   2       38.83       36.65     20.03 o 
  10  10   2       14.58       27.55     21.02 o 
  11  10   2        9.80        3.67     27.06 o 
   0  11   2      397.08      392.40     43.73 o 
   1  11   2      344.02      357.91     15.24 o 
   2  11   2      352.25      343.10     15.42 o 
   3  11   2       29.21       43.07     14.77 o 
   4  11   2       60.70       53.97     15.23 o 
   5  11   2      322.69      345.66     16.95 o 
   6  11   2       95.04       91.72     17.43 o 
   7  11   2      137.80      143.60     19.23 o 
   8  11   2        2.78       -4.56     19.85 o 
   9  11   2       13.13       28.40     21.45 o 
  10  11   2       18.51        8.93     22.38 o 
   0  12   2      706.51      669.91     22.43 o 
   1  12   2       52.05       46.01     15.08 o 
   2  12   2      375.56      369.51     15.92 o 
   3  12   2      302.16      298.57     16.01 o 
   4  12   2      101.05      106.67     15.90 o 
   5  12   2       16.97       20.42     16.07 o 
   6  12   2      227.01      247.69     19.21 o 
   7  12   2       83.53       70.40     19.78 o 
   8  12   2       77.67       68.14     20.33 o 
   9  12   2       15.58       17.31     21.91 o 
  10  12   2        9.75      -16.32     21.88 o 
   0  13   2      560.97      545.19     23.10 o 
   1  13   2      934.06      929.71     16.35 o 
   2  13   2       53.66       44.47     15.94 o 
   3  13   2        2.74       20.01     15.33 o 
   4  13   2      108.39      107.60     15.76 o 
   5  13   2       80.13       93.89     16.75 o 
   6  13   2        6.41       22.84     17.15 o 
   7  13   2      195.47      203.38     22.25 o 
   8  13   2        2.67        8.89     22.83 o 
   9  13   2        7.27       -4.70     22.55 o 
   0  14   2      291.75      287.67     24.35 o 
   1  14   2      135.95      155.62     16.34 o 
   2  14   2      108.34      132.68     16.42 o 
   3  14   2       74.23       87.36     17.11 o 
   4  14   2       13.25       36.50     16.76 o 
   5  14   2       42.97       60.88     17.24 o 
   6  14   2      237.52      205.07     18.24 o 
   7  14   2       40.90       57.46     19.05 o 
   8  14   2       14.78       31.34     21.20 o 
   9  14   2       15.71       10.97     22.31 o 
   0  15   2      160.26      149.83     22.88 o 
   1  15   2       83.83       87.72     16.95 o 
   2  15   2       12.23       30.23     16.25 o 
   3  15   2        4.31       32.75     16.92 o 
   4  15   2       32.30       38.47     16.85 o 
   5  15   2       30.37       31.93     17.97 o 
   6  15   2       13.43       36.69     18.39 o 
   7  15   2       46.27       61.44     18.75 o 
   8  15   2       13.84       27.32     26.61 o 
   0  16   2        0.82       17.75     26.27 o 
   1  16   2       43.58       46.97     16.81 o 
   2  16   2       63.71       70.83     16.90 o 
   3  16   2        4.26        7.05     17.00 o 
   4  16   2       12.02       21.40     17.86 o 
   5  16   2       41.54       66.53     18.44 o 
   6  16   2       49.92       49.63     18.71 o 
   7  16   2       56.05       69.27     19.38 o 
   0  17   2       62.32       75.38     24.58 o 
   1  17   2       56.22       55.60     18.02 o 
   2  17   2       29.84       38.82     18.73 o 
   3  17   2        4.56       36.69     17.57 o 
   4  17   2       11.68       36.65     18.50 o 
   5  17   2       12.05       30.48     19.02 o 
   6  17   2       57.49       60.65     19.55 o 
   0  18   2       20.73        1.33     31.39 o 
   1  18   2       56.43       60.42     17.98 o 
   2  18   2       28.10       62.53     18.22 o 
   3  18   2       12.35       10.60     18.29 o 
   4  18   2        1.61       42.41     19.06 o 
   5  18   2       29.14       68.00     19.05 o 
   0  19   2      112.86      106.89     28.83 o 
   1  19   2        0.01       -4.38     18.69 o 
   2  19   2       40.35       57.98     24.92 o 
   3  19   2        6.58       14.23     18.94 o 
   2   0   3     1360.87     1527.45     54.78 o 
   4   0   3     1468.36     1577.74     57.34 o 
   8   0   3     1231.88     1080.88     34.28 o 
  10   0   3       26.38       39.40     33.96 o 
  12   0   3       15.37       77.85     37.16 o 
   1   1   3     1356.17     1413.29     24.18 o 
   2   1   3      505.93      540.27     21.62 o 
   3   1   3      414.86      487.26     38.76 o 
   4   1   3      597.47      643.59     42.61 o 
   5   1   3      519.72      540.76     41.65 o 
   6   1   3        6.43      -10.56     21.70 o 
   7   1   3      234.53      231.62     29.15 o 
   8   1   3       49.26       67.27     31.39 o 
   9   1   3      471.84      447.96     23.56 o 
  10   1   3       11.08       21.16     23.90 o 
  11   1   3       12.15       17.74     24.80 o 
  12   1   3        2.00      -16.02     36.52 o 
   1   2   3      424.69      399.69     16.07 o 
   2   2   3      616.62      624.76     19.76 o 
   3   2   3      725.03      692.08     30.76 o 
   4   2   3      852.99      852.72     42.20 o 
   5   2   3      215.82      215.57     21.78 o 
   6   2   3       17.79       25.22     22.16 o 
   7   2   3       54.97       61.08     22.78 o 
   8   2   3     1148.70     1039.87     34.60 o 
   9   2   3       14.04       12.81     31.39 o 
  10   2   3       37.79       45.96     23.67 o 
  11   2   3       21.86       37.16     35.56 o 
  12   2   3       11.58        7.88     35.24 o 
   1   3   3       81.93       79.84     14.64 o 
   2   3   3      212.16      226.04     15.24 o 
   3   3   3      287.25      279.48     16.66 o 
   4   3   3      388.13      353.65     19.55 o 
   5   3   3      537.96      524.08     17.52 o 
   6   3   3       30.94       43.60     16.99 o 
   7   3   3      163.47      140.25     17.76 o 
   8   3   3       94.55      105.92     19.38 o 
   9   3   3      194.91      202.80     22.99 o 
  10   3   3       37.07       34.77     25.67 o 
  11   3   3       13.44        3.04     25.37 o 
  12   3   3        2.47       29.60     22.77 o 
   1   4   3      302.67      318.06     15.11 o 
   2   4   3       96.57      117.91     15.02 o 
   3   4   3      178.95      195.23     16.50 o 
   4   4   3      135.31      142.79     16.34 o 
   5   4   3       23.62       11.26     16.37 o 
   6   4   3      137.00      104.90     17.04 o 
   7   4   3      183.38      164.65     18.13 o 
   8   4   3      322.39      299.43     19.32 o 
   9   4   3      205.20      189.20     19.99 o 
  10   4   3       26.18       29.10     24.23 o 
  11   4   3       24.68       52.29     25.37 o 
  12   4   3        8.79       29.95     26.72 o 
   1   5   3      521.60      575.24     16.44 o 
   2   5   3      814.75      870.36     18.40 o 
   3   5   3       82.50       98.14     15.38 o 
   4   5   3        2.83        8.95     15.83 o 
   5   5   3      186.95      160.65     16.85 o 
   6   5   3       17.46       23.07     17.25 o 
   7   5   3       51.05       42.17     17.97 o 
   8   5   3      570.08      576.47     22.69 o 
   9   5   3       23.68       46.20     19.66 o 
  10   5   3       73.85      109.94     24.46 o 
  11   5   3        0.89       40.54     25.59 o 
  12   5   3        1.44        2.28     28.82 o 
   1   6   3       56.66       73.70     14.65 o 
   2   6   3      208.24      194.79     15.06 o 
   3   6   3      672.34      663.48     20.67 o 
   4   6   3        5.08       15.46     16.20 o 
   5   6   3      255.08      293.96     17.53 o 
   6   6   3        0.81        6.30     16.46 o 
   7   6   3      320.47      271.62     18.13 o 
   8   6   3       83.10       82.17     19.34 o 
   9   6   3      196.40      174.27     20.32 o 
  10   6   3        2.97       23.62     20.03 o 
  11   6   3       11.37       -0.48     25.47 o 
  12   6   3        9.05       40.84     39.08 o 
   1   7   3      916.95      938.36     21.28 o 
   2   7   3      385.00      443.90     15.12 o 
   3   7   3       90.94       88.29     13.59 o 
   4   7   3      118.06      141.55     15.24 o 
   5   7   3       24.98       17.73     16.28 o 
   6   7   3       11.44        9.56     16.82 o 
   7   7   3       75.13       72.35     18.58 o 
   8   7   3      252.85      266.21     18.55 o 
   9   7   3        9.38       13.68     19.29 o 
  10   7   3       77.66       81.45     20.40 o 
  11   7   3       18.08        6.17     26.04 o 
   1   8   3      135.70      169.56     14.72 o 
   2   8   3      567.59      579.71     15.67 o 
   3   8   3      454.70      428.13     19.14 o 
   4   8   3      146.50      151.21     15.37 o 
   5   8   3      186.17      175.79     17.02 o 
   6   8   3       48.24       49.53     19.15 o 
   7   8   3      205.51      183.08     20.18 o 
   8   8   3        8.34        9.71     18.86 o 
   9   8   3       73.52       55.63     20.85 o 
  10   8   3       17.06       33.40     23.62 o 
  11   8   3        5.09       23.24     22.46 o 
   1   9   3      170.40      162.53     15.19 o 
   2   9   3      391.86      419.63     15.28 o 
   3   9   3      320.75      315.55     15.42 o 
   4   9   3       68.93       80.18     15.48 o 
   5   9   3      101.75       79.29     15.90 o 
   6   9   3        4.07       25.04     18.48 o 
   7   9   3       22.96       40.54     18.49 o 
   8   9   3      126.28      152.04     20.20 o 
   9   9   3       28.29       67.72     20.83 o 
  10   9   3       37.48       49.07     22.01 o 
  11   9   3       33.34       19.70     21.88 o 
   1  10   3      157.49      157.93     15.53 o 
   2  10   3      243.31      241.89     15.28 o 
   3  10   3      163.46      172.90     15.35 o 
   4  10   3       23.76       16.48     15.56 o 
   5  10   3       89.48       89.58     17.34 o 
   6  10   3       56.54       55.32     18.37 o 
   7  10   3      154.92      146.28     20.04 o 
   8  10   3       41.02       47.52     19.79 o 
   9  10   3       39.26       59.15     20.59 o 
  10  10   3       62.53       52.41     22.19 o 
   1  11   3       87.33       79.69     15.02 o 
   2  11   3       70.80       78.84     15.25 o 
   3  11   3      355.36      370.44     16.49 o 
   4  11   3       61.79       74.51     15.58 o 
   5  11   3       12.23       32.66     16.67 o 
   6  11   3        1.17        1.04     18.86 o 
   7  11   3       26.05       39.54     19.42 o 
   8  11   3       50.49       40.79     20.21 o 
   9  11   3       78.94       70.74     21.91 o 
  10  11   3        0.38       -0.81     22.69 o 
   1  12   3       34.53       39.00     15.65 o 
   2  12   3      362.10      363.33     16.47 o 
   3  12   3        5.86        3.91     15.91 o 
   4  12   3      171.52      177.23     16.44 o 
   5  12   3       87.18       92.69     17.04 o 
   6  12   3       14.38       48.94     17.64 o 
   7  12   3       20.81       21.16     19.84 o 
   8  12   3       91.26       97.53     20.83 o 
   9  12   3        7.19       24.27     22.27 o 
   1  13   3      285.34      305.91     16.45 o 
   2  13   3      117.27      120.52     15.73 o 
   3  13   3      238.99      268.89     16.95 o 
   4  13   3       37.43       44.93     16.59 o 
   5  13   3       80.07      103.60     17.71 o 
   6  13   3       14.10       -1.26     18.13 o 
   7  13   3       21.53       26.86     24.08 o 
   8  13   3       10.99       -8.00     21.07 o 
   9  13   3       48.74       55.73     21.94 o 
   1  14   3       15.03       33.02     16.06 o 
   2  14   3       34.66       42.19     16.73 o 
   3  14   3       16.09       13.77     17.00 o 
   4  14   3      146.88      138.88     17.36 o 
   5  14   3       65.97       66.79     18.04 o 
   6  14   3        3.91       21.35     18.50 o 
   7  14   3        2.07        9.23     21.02 o 
   8  14   3       71.67       87.82     21.57 o 
   1  15   3       14.34       15.09     17.01 o 
   2  15   3       61.39       78.03     17.22 o 
   3  15   3       40.03       60.63     16.98 o 
   4  15   3       16.10       33.75     20.52 o 
   5  15   3        0.13       18.66     17.94 o 
   6  15   3        1.75        3.77     19.22 o 
   7  15   3       33.91       29.69     21.27 o 
   1  16   3       29.54       33.92     17.17 o 
   2  16   3        7.24       21.92     17.90 o 
   3  16   3       47.40       60.02     17.41 o 
   4  16   3       21.20       35.35     18.32 o 
   5  16   3       18.31       28.71     18.72 o 
   6  16   3        6.23        6.52     19.32 o 
   7  16   3        8.52       22.40     22.25 o 
   1  17   3        2.68       19.08     18.46 o 
   2  17   3       45.56       56.61     19.17 o 
   3  17   3       23.63       50.74     18.59 o 
   4  17   3       59.03       46.42     18.69 o 
   5  17   3        3.29        3.97     19.34 o 
   1  18   3       11.00       32.83     18.36 o 
   2  18   3        3.64       -7.97     18.90 o 
   3  18   3       70.04       63.19     20.12 o 
   4  18   3        4.94       30.98     19.54 o 
   1  19   3       13.15       36.37     19.21 o 
   0   0   4      622.36      660.89     34.92 o 
   2   0   4      467.75      468.36     41.01 o 
   4   0   4      185.75      236.74     51.58 o 
   8   0   4      164.44      153.77     31.39 o 
  10   0   4       92.25      113.73     34.92 o 
   0   1   4      522.42      514.52     23.90 o 
   1   1   4      679.65      571.00     20.16 o 
   2   1   4      341.20      371.73     19.82 o 
   3   1   4     1588.63     1652.54    110.06 o 
   4   1   4       73.05       80.09     41.97 o 
   5   1   4      380.79      473.48     45.49 o 
   6   1   4       48.91       48.27     23.96 o 
   7   1   4     1132.50     1065.50     33.32 o 
   8   1   4       34.62       62.15     31.39 o 
   9   1   4       11.31       29.15     22.99 o 
  10   1   4        4.19       38.29     32.36 o 
  11   1   4       78.49       54.91     25.48 o 
  12   1   4        1.40      -36.52     37.80 o 
   0   2   4      222.75      235.46     27.87 o 
   1   2   4      627.74      624.09     20.38 o 
   2   2   4      562.13      574.37     18.78 o 
   3   2   4       49.27       45.79     21.32 o 
   4   2   4       27.96       16.50     16.59 o 
   5   2   4      133.36      126.07     17.93 o 
   6   2   4      598.55      535.52     18.07 o 
   7   2   4       38.73       42.54     24.83 o 
   8   2   4      121.19       64.39     31.72 o 
   9   2   4       50.81       35.24     33.32 o 
  10   2   4       43.08       50.74     20.03 o 
  11   2   4        6.54       13.51     25.48 o 
  12   2   4       14.88       49.48     26.95 o 
   0   3   4     1084.85     1128.16     24.44 o 
   1   3   4      676.30      691.69     17.85 o 
   2   3   4       46.20       76.38     14.56 o 
   3   3   4      194.20      223.01     20.70 o 
   4   3   4      181.32      184.36     16.72 o 
   5   3   4      251.74      242.66     17.62 o 
   6   3   4       73.44       74.90     18.06 o 
   7   3   4      492.77      505.25     20.25 o 
   8   3   4       71.60       46.29     19.83 o 
   9   3   4       47.46       78.79     24.03 o 
  10   3   4        2.42       36.16     24.45 o 
  11   3   4       27.38       16.32     48.69 o 
   0   4   4      575.21      537.71     23.40 o 
   1   4   4      948.83      918.05     27.68 o 
   2   4   4      404.58      420.60     17.00 o 
   3   4   4      145.59      104.50     17.09 o 
   4   4   4      122.61      123.62     16.52 o 
   5   4   4      257.40      231.37     18.03 o 
   6   4   4      285.25      273.57     17.40 o 
   7   4   4      254.72      243.45     19.56 o 
   8   4   4       70.30       59.10     19.75 o 
   9   4   4        9.34       27.24     20.76 o 
  10   4   4       19.11       48.89     65.03 o 
  11   4   4       20.70       26.58     25.93 o 
   0   5   4     1242.80     1377.88     26.58 o 
   1   5   4      498.12      533.55     16.44 o 
   2   5   4      453.25      492.83     17.81 o 
   3   5   4       62.43       39.66     16.50 o 
   4   5   4       36.37       62.32     16.85 o 
   5   5   4       26.05       32.72     17.25 o 
   6   5   4      640.18      622.63     21.94 o 
   7   5   4      100.84      116.63     18.99 o 
   8   5   4       52.01       67.10     19.32 o 
   9   5   4       10.59        3.53     20.25 o 
  10   5   4       11.90       16.46     25.03 o 
  11   5   4        7.32       47.49     26.27 o 
   0   6   4       85.34      113.39     20.75 o 
   1   6   4     1269.63     1317.00     28.38 o 
   2   6   4      111.66      124.97     15.16 o 
   3   6   4       21.63       36.52     16.78 o 
   4   6   4       40.05       44.20     16.91 o 
   5   6   4      344.22      318.22     19.05 o 
   6   6   4       27.11       24.85     18.40 o 
   7   6   4      273.48      224.49     19.48 o 
   8   6   4        2.17       19.82     19.50 o 
   9   6   4       13.71       24.22     20.50 o 
  10   6   4        7.76       18.68     21.53 o 
  11   6   4       32.26       50.53     26.48 o 
   0   7   4     1099.74     1285.11     67.43 o 
   1   7   4      158.55      164.39     15.64 o 
   2   7   4      880.69      842.92     16.94 o 
   3   7   4       42.39       51.13     15.86 o 
   4   7   4       11.13       21.99     17.03 o 
   5   7   4       84.95       94.83     17.87 o 
   6   7   4      718.48      709.21     19.97 o 
   7   7   4       14.57       29.66     19.25 o 
   8   7   4       82.51       97.93     19.87 o 
   9   7   4        8.94       10.73     21.08 o 
  10   7   4       16.65       52.99     21.57 o 
  11   7   4        4.22       30.22     22.78 o 
   0   8   4      462.70      472.71     33.64 o 
   1   8   4      541.96      542.86     17.76 o 
   2   8   4       89.60      100.32     16.32 o 
   3   8   4       15.27       17.71     16.13 o 
   4   8   4      173.33      167.25     16.59 o 
   5   8   4      307.40      266.97     18.00 o 
   6   8   4        9.45        8.33     18.94 o 
   7   8   4      183.53      180.78     19.05 o 
   8   8   4        3.89       27.32     20.22 o 
   9   8   4       12.06       11.58     21.13 o 
  10   8   4        2.34      -27.00     22.20 o 
   0   9   4      612.35      644.21     23.67 o 
   1   9   4      222.34      241.18     15.80 o 
   2   9   4      376.54      360.59     16.50 o 
   3   9   4       34.97       32.61     15.94 o 
   4   9   4      115.28      127.47     17.36 o 
   5   9   4      134.93      126.13     18.89 o 
   6   9   4      166.93      185.12     18.68 o 
   7   9   4        1.52       33.18     20.81 o 
   8   9   4       66.63       84.02     20.90 o 
   9   9   4       18.52       15.21     20.59 o 
  10   9   4        1.78      -11.77     22.74 o 
   0  10   4      527.03      583.37     32.20 o 
   1  10   4      129.78      125.15     15.36 o 
   2  10   4       21.27       25.12     15.38 o 
   3  10   4       50.46       58.41     16.81 o 
   4  10   4      180.63      182.17     16.88 o 
   5  10   4      146.84      128.96     18.25 o 
   6  10   4       58.95       82.61     18.14 o 
   7  10   4       37.80       42.52     19.54 o 
   8  10   4       23.92       42.70     21.02 o 
   9  10   4        7.40       11.87     21.92 o 
  10  10   4        7.63       28.77     22.90 o 
   0  11   4      485.07      493.92     24.54 o 
   1  11   4      244.54      249.90     16.67 o 
   2  11   4       60.27       71.40     16.73 o 
   3  11   4       49.86       66.44     16.82 o 
   4  11   4       16.59       10.71     16.80 o 
   5  11   4       98.14       74.07     17.70 o 
   6  11   4       31.28       21.37     19.36 o 
   7  11   4       75.57       95.07     20.09 o 
   8  11   4       18.51       31.72     21.60 o 
   9  11   4       13.27        4.33     22.54 o 
   0  12   4      673.67      723.80     25.27 o 
   1  12   4       72.08       87.46     16.19 o 
   2  12   4       58.89       81.70     16.58 o 
   3  12   4       66.58       76.22     17.39 o 
   4  12   4       11.26       36.71     16.95 o 
   5  12   4        5.19       19.34     17.72 o 
   6  12   4      126.67      134.15     19.96 o 
   7  12   4       30.27       53.70     20.52 o 
   8  12   4       46.68       38.09     21.26 o 
   9  12   4        2.92       40.53     30.84 o 
   0  13   4       98.53       97.43     24.54 o 
   1  13   4      236.48      255.54     17.77 o 
   2  13   4       26.87       32.78     17.11 o 
   3  13   4       45.56       60.34     17.32 o 
   4  13   4        7.65       30.31     17.83 o 
   5  13   4       79.08       96.78     19.02 o 
   6  13   4        9.77       31.76     20.46 o 
   7  13   4       85.73       92.63     21.08 o 
   8  13   4        3.59       56.94     21.51 o 
   0  14   4      186.78      173.23     25.22 o 
   1  14   4       16.77        4.88     17.15 o 
   2  14   4      122.84      141.72     17.76 o 
   3  14   4       21.03       18.84     17.60 o 
   4  14   4       33.69       19.32     18.20 o 
   5  14   4        0.42       16.73     18.55 o 
   6  14   4       84.98       95.83     19.43 o 
   7  14   4       41.21       32.48     21.57 o 
   0  15   4       45.30       91.98     42.45 o 
   1  15   4       60.79       62.09     18.24 o 
   2  15   4        1.27        3.88     17.80 o 
   3  15   4       17.65       14.65     18.65 o 
   4  15   4        0.31       30.25     19.29 o 
   5  15   4       81.24       85.47     19.46 o 
   6  15   4       44.60       78.78     19.81 o 
   7  15   4       68.28       83.84     22.50 o 
   0  16   4       68.99       81.64     26.85 o 
   1  16   4       34.14       41.26     18.86 o 
   2  16   4       27.69       26.38     18.29 o 
   3  16   4        2.98       19.65     19.26 o 
   4  16   4       10.64       23.58     19.49 o 
   5  16   4       40.83       53.84     20.57 o 
   6  16   4       52.87       61.33     20.55 o 
   0  17   4       94.37       91.17     25.93 o 
   1  17   4       14.86       44.78     18.30 o 
   2  17   4       25.33       23.62     19.05 o 
   3  17   4        4.62        8.44     20.40 o 
   4  17   4       26.92       20.55     20.87 o 
   0  18   4       11.92       45.15     28.14 o 
   1  18   4       68.61       81.79     19.01 o 
   2  18   4        4.23       23.17     19.61 o 
   2   0   5      300.23      307.36     23.76 o 
   4   0   5      179.66      177.16     52.54 o 
   8   0   5       13.55       -6.41     32.68 o 
  10   0   5      157.80      102.83     35.88 o 
   1   1   5      102.66       99.66     15.32 o 
   2   1   5       62.48       98.50     19.24 o 
   3   1   5      224.67      228.83     21.22 o 
   4   1   5       55.90       54.46     23.80 o 
   5   1   5      504.73      483.64     26.25 o 
   6   1   5       11.79       16.02     54.14 o 
   7   1   5      106.42      108.92     31.39 o 
   8   1   5       26.43       46.13     32.36 o 
   9   1   5      174.67      181.84     24.23 o 
  10   1   5        6.52       21.75     25.26 o 
  11   1   5        8.94        7.44     26.38 o 
   1   2   5       40.93       29.84     19.29 o 
   2   2   5      166.46      131.43     17.39 o 
   3   2   5      242.83      264.54     20.50 o 
   4   2   5       93.65       87.13     17.93 o 
   5   2   5        8.39       29.55     18.31 o 
   6   2   5       70.08       89.92     19.50 o 
   7   2   5       23.53       49.39     20.18 o 
   8   2   5       24.52       24.40     23.21 o 
   9   2   5       25.78       33.23     39.72 o 
  10   2   5      107.78       95.22     20.77 o 
  11   2   5       11.64       41.79     41.33 o 
   1   3   5      167.93      169.70     15.12 o 
   2   3   5      449.08      465.27     15.74 o 
   3   3   5      174.19      173.17     17.22 o 
   4   3   5       11.97       33.55     17.61 o 
   5   3   5       58.83       54.42     18.20 o 
   6   3   5       14.20       19.59     19.36 o 
   7   3   5      157.82      169.49     20.28 o 
   8   3   5       24.67       54.89     20.98 o 
   9   3   5      143.11      132.55     24.79 o 
  10   3   5       52.13       80.46     25.70 o 
  11   3   5        5.71       30.32     26.49 o 
   1   4   5      540.25      547.39     16.70 o 
   2   4   5      286.00      272.27     15.95 o 
   3   4   5      246.61      207.43     20.58 o 
   4   4   5       35.73       51.85     17.87 o 
   5   4   5       22.06       22.72     18.24 o 
   6   4   5      167.74      168.52     19.30 o 
   7   4   5       48.25       41.92     19.71 o 
   8   4   5       33.32       51.30     20.54 o 
   9   4   5       91.31       76.81     21.43 o 
  10   4   5       29.45       82.84     25.59 o 
  11   4   5       31.66       13.47     24.32 o 
   1   5   5      252.71      246.91     16.65 o 
   2   5   5      279.41      280.61     16.41 o 
   3   5   5       65.36       79.35     18.11 o 
   4   5   5      364.56      346.74     18.37 o 
   5   5   5       12.27       13.77     17.87 o 
   6   5   5       33.24       45.22     17.70 o 
   7   5   5       27.55       31.10     20.01 o 
   8   5   5       56.58       38.84     20.20 o 
   9   5   5       16.63       38.79     21.55 o 
  10   5   5       70.44      115.63     25.93 o 
   1   6   5      486.22      509.38     18.00 o 
   2   6   5        4.41        4.95     15.36 o 
   3   6   5      317.02      298.42     17.44 o 
   4   6   5        9.07       37.27     18.11 o 
   5   6   5       40.30       41.09     18.36 o 
   6   6   5       12.60       22.76     18.89 o 
   7   6   5       48.84       39.18     19.68 o 
   8   6   5       14.97       22.42     21.03 o 
   9   6   5      125.26      123.94     22.19 o 
  10   6   5        7.61       15.76     22.18 o 
   1   7   5       13.29       20.45     15.91 o 
   2   7   5      173.85      218.23     16.17 o 
   3   7   5      150.99      159.91     17.95 o 
   4   7   5      491.20      502.62     18.61 o 
   5   7   5       18.41       20.08     17.82 o 
   6   7   5       30.91       29.42     19.41 o 
   7   7   5       26.97       38.89     19.97 o 
   8   7   5      146.40      149.03     20.97 o 
   9   7   5        6.11       29.17     21.83 o 
  10   7   5       46.54       45.18     23.21 o 
   1   8   5      240.51      243.82     16.47 o 
   2   8   5      155.23      153.80     16.74 o 
   3   8   5      193.12      175.69     18.63 o 
   4   8   5       57.92       92.39     19.68 o 
   5   8   5        1.75        5.38     18.89 o 
   6   8   5        0.29       -5.51     19.44 o 
   7   8   5       31.57       60.32     20.32 o 
   8   8   5       15.85       26.39     20.94 o 
   9   8   5      100.80      121.15     25.61 o 
  10   8   5        3.40       17.20     23.90 o 
   1   9   5       43.42       45.14     15.86 o 
   2   9   5      124.05      124.28     17.04 o 
   3   9   5      171.28      152.48     17.18 o 
   4   9   5       84.93      110.20     17.94 o 
   5   9   5       28.01       46.30     20.55 o 
   6   9   5       20.51       28.95     22.32 o 
   7   9   5        5.01       23.01     20.80 o 
   8   9   5       62.28       77.42     21.57 o 
   9   9   5       20.49       29.73     22.22 o 
   1  10   5      125.38      115.30     16.69 o 
   2  10   5      218.33      226.99     16.78 o 
   3  10   5       76.14       73.42     17.11 o 
   4  10   5       79.53       79.97     18.11 o 
   5  10   5       31.04       51.19     19.96 o 
   6  10   5       12.06        6.95     19.54 o 
   7  10   5        1.80       25.64     21.03 o 
   8  10   5       19.02      -16.62     21.75 o 
   9  10   5       15.23       32.73     21.89 o 
   1  11   5      149.32      141.80     17.32 o 
   2  11   5      206.14      200.15     18.52 o 
   3  11   5       79.91       87.22     18.10 o 
   4  11   5       24.93       35.76     18.13 o 
   5  11   5       36.16       44.68     19.66 o 
   6  11   5        6.45       37.04     21.10 o 
   7  11   5       16.89       38.24     20.83 o 
   8  11   5       24.75       51.03     26.52 o 
   1  12   5      171.76      168.68     17.28 o 
   2  12   5      138.79      164.54     18.87 o 
   3  12   5        0.91        1.14     17.80 o 
   4  12   5       86.98       72.94     18.66 o 
   5  12   5        8.81       18.05     18.94 o 
   6  12   5        3.05       15.04     20.65 o 
   7  12   5        4.82       29.71     21.20 o 
   8  12   5       15.53       74.65     21.94 o 
   1  13   5        5.83       13.15     18.28 o 
   2  13   5       51.72       38.31     17.94 o 
   3  13   5       82.01       85.30     18.75 o 
   4  13   5       24.35        6.79     18.68 o 
   5  13   5       35.56       16.96     18.76 o 
   6  13   5       38.77       49.97     21.02 o 
   7  13   5       16.68       62.34     21.76 o 
   1  14   5        4.03       25.86     18.56 o 
   2  14   5       87.12       74.18     19.16 o 
   3  14   5       40.76       43.77     19.32 o 
   4  14   5       56.49       65.34     19.27 o 
   5  14   5       44.97       59.45     19.84 o 
   6  14   5        5.12       11.27     29.61 o 
   1  15   5        5.87       22.24     19.17 o 
   2  15   5       16.56       36.28     18.32 o 
   3  15   5       53.09       73.47     19.26 o 
   4  15   5       57.67       44.66     20.60 o 
   5  15   5       17.37       19.39     20.17 o 
   1  16   5       15.32       39.54     19.95 o 
   2  16   5       33.39       27.72     18.99 o 
   3  16   5       64.55       76.41     20.74 o 
   4  16   5       22.83       17.48     19.51 o 
   1  17   5        8.71       49.32     20.17 o 
   2  17   5       59.51       63.24     19.82 o 
   0   0   6     1169.94     1086.64     39.08 o 
   2   0   6       72.25       82.02     23.76 o 
   4   0   6       17.81       22.89     26.14 o 
   8   0   6      123.03      112.76     34.28 o 
   0   1   6       28.73       36.38     24.12 o 
   1   1   6      806.35      810.50     18.65 o 
   2   1   6        8.25       25.23     18.05 o 
   3   1   6      103.49       91.00     22.03 o 
   4   1   6       27.79       62.01     24.01 o 
   5   1   6      193.73      203.88     27.49 o 
   6   1   6       39.31       47.08     21.32 o 
   7   1   6      108.23      127.88     23.67 o 
   8   1   6        3.35       20.32     24.23 o 
   9   1   6      106.81      117.23     20.77 o 
  10   1   6        0.20        3.19     26.50 o 
   0   2   6     1145.70     1044.14     25.49 o 
   1   2   6       62.89       72.47     17.42 o 
   2   2   6       13.53       28.11     17.53 o 
   3   2   6       26.61       26.10     16.60 o 
   4   2   6       94.48       95.17     19.10 o 
   5   2   6        4.30       95.55     45.10 o 
   6   2   6       34.82       61.41     20.92 o 
   7   2   6       42.54       44.67     21.66 o 
   8   2   6       33.40       72.57     24.57 o 
   9   2   6        4.15       18.78     25.37 o 
  10   2   6       13.74        2.84     26.50 o 
   0   3   6      158.68      170.93     20.52 o 
   1   3   6      458.87      445.91     16.48 o 
   2   3   6       42.81       54.05     15.92 o 
   3   3   6       65.13       57.13     17.09 o 
   4   3   6       75.90       87.90     19.04 o 
   5   3   6      230.03      249.32     20.33 o 
   6   3   6       58.73       81.85     20.40 o 
   7   3   6       42.17       40.61     21.35 o 
   8   3   6       29.68       48.33     22.26 o 
   9   3   6       28.36       51.12     25.45 o 
  10   3   6        0.11       12.09     26.73 o 
   0   4   6      599.16      599.18     25.40 o 
   1   4   6      302.44      330.03     16.80 o 
   2   4   6       24.29       27.54     16.16 o 
   3   4   6       81.91       81.39     18.99 o 
   4   4   6      168.28      175.41     20.34 o 
   5   4   6      177.90      172.48     20.01 o 
   6   4   6       12.14       22.25     20.44 o 
   7   4   6       62.78       72.42     21.14 o 
   8   4   6        4.62       19.60     21.97 o 
   9   4   6       15.20       10.77     22.87 o 
  10   4   6        5.24        2.90     26.72 o 
   0   5   6      678.92      724.98     35.72 o 
   1   5   6      208.24      218.19     17.50 o 
   2   5   6      156.39      158.60     16.28 o 
   3   5   6       23.86        6.93     18.44 o 
   4   5   6       97.71       90.52     19.34 o 
   5   5   6       45.24       59.32     25.36 o 
   6   5   6      140.40      179.53     20.54 o 
   7   5   6        0.65       14.83     20.87 o 
   8   5   6       62.55       63.65     21.74 o 
   9   5   6       12.96       35.89     23.13 o 
   0   6   6      252.19      241.45     25.02 o 
   1   6   6      528.10      533.34     18.59 o 
   2   6   6        9.40       23.10     17.94 o 
   3   6   6       25.81       35.65     18.61 o 
   4   6   6        3.59       13.52     18.76 o 
   5   6   6      205.89      199.83     20.35 o 
   6   6   6       13.21       34.29     20.34 o 
   7   6   6      102.92      107.75     21.36 o 
   8   6   6        2.22       11.17     21.47 o 
   9   6   6       10.90       41.87     28.90 o 
   0   7   6      672.71      676.07     26.40 o 
   1   7   6       10.37       34.80     17.58 o 
   2   7   6      112.94      116.07     19.09 o 
   3   7   6       12.05        2.96     18.58 o 
   4   7   6       51.44       79.50     19.30 o 
   5   7   6       38.60       51.98     19.94 o 
   6   7   6      173.17      163.60     20.71 o 
   7   7   6       15.07       33.97     21.04 o 
   8   7   6       50.66       79.27     22.42 o 
   9   7   6       10.59       19.45     23.24 o 
   0   8   6       75.88       80.78     25.01 o 
   1   8   6      130.48      141.34     18.06 o 
   2   8   6       38.54       45.61     18.42 o 
   3   8   6       54.30       49.08     17.92 o 
   4   8   6       20.50        3.26     19.59 o 
   5   8   6       54.70       58.92     20.03 o 
   6   8   6       81.68       68.97     21.10 o 
   7   8   6       51.18       76.17     21.64 o 
   8   8   6        4.35       27.06     22.13 o 
   9   8   6       17.54       19.66     22.80 o 
   0   9   6      231.17      282.18     26.84 o 
   1   9   6       93.83       90.25     17.63 o 
   2   9   6        7.15       11.63     18.76 o 
   3   9   6       26.96       34.52     18.76 o 
   4   9   6       27.83       37.88     21.27 o 
   5   9   6       33.28       48.65     20.43 o 
   6   9   6       62.13       41.71     22.26 o 
   7   9   6       77.00       73.81     21.90 o 
   8   9   6       23.57       24.11     26.98 o 
   0  10   6      175.27      212.02     25.49 o 
   1  10   6       35.93       46.77     18.57 o 
   2  10   6       43.55       44.42     17.80 o 
   3  10   6       69.32       76.98     19.03 o 
   4  10   6       32.11       37.61     19.79 o 
   5  10   6        4.68        5.45     20.16 o 
   6  10   6       80.94       51.25     20.71 o 
   7  10   6       12.54       12.90     19.89 o 
   8  10   6       25.30       15.35     22.07 o 
   0  11   6      105.80       95.30     29.26 o 
   1  11   6       66.01       60.54     17.69 o 
   2  11   6       25.87       49.67     18.55 o 
   3  11   6       41.50       56.00     18.52 o 
   4  11   6       12.30       30.78     20.24 o 
   5  11   6       42.39       59.74     28.20 o 
   6  11   6       19.61       51.64     21.08 o 
   7  11   6       44.67       42.78     22.78 o 
   0  12   6       86.73      126.18     27.33 o 
   1  12   6       28.57       39.69     19.58 o 
   2  12   6       45.15       48.55     18.90 o 
   3  12   6       22.03       34.31     19.41 o 
   4  12   6       11.99       12.11     20.58 o 
   5  12   6        6.25       19.44     23.51 o 
   6  12   6       58.25       74.25     26.75 o 
   0  13   6       12.46        1.59     26.85 o 
   1  13   6       70.17       99.31     18.64 o 
   2  13   6        2.28       -1.31     20.08 o 
   3  13   6        0.82      -11.22     19.24 o 
   4  13   6       20.42       25.98     19.87 o 
   5  13   6       37.02       51.84     21.58 o 
   6  13   6       15.77       49.24     23.01 o 
   0  14   6      121.88      149.15     27.59 o 
   1  14   6        8.95       30.53     19.43 o 
   2  14   6       16.86       48.22     19.26 o 
   3  14   6        9.05       10.83     20.57 o 
   4  14   6       16.68        5.37     20.41 o 
   5  14   6        2.82       32.45     24.38 o 
   0  15   6        5.65       63.12     48.05 o 
   1  15   6       59.18       59.56     19.48 o 
   2  15   6       31.58       14.50     20.59 o 
   3  15   6        0.42        6.76     27.36 o 
   2   0   7      262.12      250.66     27.63 o 
   4   0   7      104.01      107.81     28.73 o 
   6   0   7       68.95      121.41     33.96 o 
   8   0   7       22.79       57.02     25.14 o 
   1   1   7      241.34      244.82     19.36 o 
   2   1   7        3.17       11.98     19.51 o 
   3   1   7      356.49      337.46     20.53 o 
   4   1   7       17.47       31.06     19.43 o 
   5   1   7      152.26      154.84     22.56 o 
   6   1   7        7.87       15.37     19.72 o 
   7   1   7        2.15        4.94     28.19 o 
   8   1   7        5.69       11.36     25.47 o 
   9   1   7       26.63       33.13     21.63 o 
   1   2   7        8.65       21.67     15.00 o 
   2   2   7      259.93      245.63     16.56 o 
   3   2   7        9.67       13.66     15.79 o 
   4   2   7       44.10       39.72     20.31 o 
   5   2   7       40.99       25.02     21.53 o 
   6   2   7       30.49       36.23     22.07 o 
   7   2   7        6.08        0.49     23.55 o 
   8   2   7       44.60       67.67     32.04 o 
   9   2   7       15.91       28.51     37.16 o 
   1   3   7       98.11       95.08     14.82 o 
   2   3   7       24.63       32.98     16.59 o 
   3   3   7      253.00      248.00     19.63 o 
   4   3   7       53.43       72.46     23.06 o 
   5   3   7       38.36       46.17     22.29 o 
   6   3   7        5.70       31.14     23.14 o 
   7   3   7       48.05       59.38     23.09 o 
   8   3   7       26.35       63.20     25.93 o 
   9   3   7       13.60       22.10     38.12 o 
   1   4   7        4.21       15.18     17.06 o 
   2   4   7      155.98      143.78     18.04 o 
   3   4   7      210.94      212.64     19.91 o 
   4   4   7       21.87       24.24     20.41 o 
   5   4   7       35.78       38.43     22.36 o 
   6   4   7       15.40       21.24     21.75 o 
   7   4   7       24.88       58.09     22.68 o 
   8   4   7       13.21        6.97     25.09 o 
   1   5   7       15.50       17.19     17.15 o 
   2   5   7      231.44      220.05     17.59 o 
   3   5   7       80.36      100.98     20.37 o 
   4   5   7      139.44      142.70     21.79 o 
   5   5   7        7.09       15.89     21.06 o 
   6   5   7       16.56       17.70     22.07 o 
   7   5   7       12.10       35.81     22.54 o 
   8   5   7       54.03       81.91     23.63 o 
   1   6   7       27.49       31.40     16.41 o 
   2   6   7       34.13       36.97     18.95 o 
   3   6   7      332.88      327.35     20.81 o 
   4   6   7       14.15       41.48     19.92 o 
   5   6   7       91.09      104.28     21.44 o 
   6   6   7       10.02       26.79     21.17 o 
   7   6   7       32.50       54.91     22.34 o 
   8   6   7        0.15       39.42     23.12 o 
   1   7   7        1.98       10.02     18.52 o 
   2   7   7      230.21      213.09     18.81 o 
   3   7   7       11.35       25.32     21.27 o 
   4   7   7      104.78      125.25     21.75 o 
   5   7   7       20.99       39.84     26.53 o 
   6   7   7       17.87       49.72     23.20 o 
   7   7   7        3.00       42.25     22.28 o 
   8   7   7       51.56       56.88     23.61 o 
   1   8   7       19.63       53.34     18.63 o 
   2   8   7       31.12       27.15     18.93 o 
   3   8   7       63.81       64.17     21.87 o 
   4   8   7       68.62       85.58     21.13 o 
   5   8   7       48.86       63.63     21.41 o 
   6   8   7        6.58       29.40     21.64 o 
   7   8   7       17.18        9.11     23.20 o 
   1   9   7       34.62       37.66     18.55 o 
   2   9   7       43.04       17.46     19.14 o 
   3   9   7       45.71       38.56     20.08 o 
   4   9   7       20.62       19.24     21.40 o 
   5   9   7       55.37       70.79     21.85 o 
   6   9   7       18.35       46.19     22.04 o 
   7   9   7       11.27       47.66     23.50 o 
   1  10   7        2.92        3.44     19.60 o 
   2  10   7       43.82       30.15     19.71 o 
   3  10   7       14.25       30.77     19.65 o 
   4  10   7       59.25       54.68     21.71 o 
   5  10   7       24.11       44.08     23.50 o 
   6  10   7        7.06       17.48     23.77 o 
   1  11   7        6.19       38.52     19.36 o 
   2  11   7        4.66        6.39     20.71 o 
   3  11   7       55.89       55.60     21.00 o 
   4  11   7       31.13       45.92     22.36 o 
   5  11   7       24.70       24.48     22.57 o 
   1  12   7       11.86      -13.81     20.81 o 
   2  12   7       33.09       23.99     20.30 o 
   3  12   7       23.75       21.73     21.14 o 
   4  12   7       55.39       49.18     21.87 o 
   1  13   7       20.53       58.62     20.40 o 
   2  13   7        7.72       27.03     20.77 o 
   3  13   7       63.13       87.17     20.73 o 
   1  14   7        3.25        8.67     21.11 o 
   0   0   8      179.39      142.56     43.89 o 
   2   0   8       58.12       71.44     29.05 o 
   4   0   8       40.05       16.87     30.30 o 
   6   0   8       54.10       49.65     37.80 o 
   0   1   8        0.13       19.80     27.30 o 
   1   1   8      174.15      154.08     20.73 o 
   2   1   8       19.51       30.96     19.15 o 
   3   1   8       24.16       43.01     19.47 o 
   4   1   8        4.93       15.90     18.68 o 
   5   1   8       33.22       22.02     19.71 o 
   6   1   8       13.24       22.87     21.08 o 
   7   1   8       49.12       84.45     26.35 o 
   0   2   8      104.48      133.54     23.38 o 
   1   2   8       14.55       20.78     16.66 o 
   2   2   8       92.56      102.05     16.14 o 
   3   2   8       21.72       35.05     17.90 o 
   4   2   8       39.68       48.91     18.51 o 
   5   2   8       12.52       32.19     29.91 o 
   6   2   8       62.96       63.80     24.54 o 
   7   2   8       38.64       66.68     28.55 o 
   0   3   8       20.71       23.02     23.07 o 
   1   3   8       96.37       94.31     16.10 o 
   2   3   8       44.24       58.08     18.92 o 
   3   3   8        8.06       19.14     16.82 o 
   4   3   8        0.45        4.93     18.67 o 
   5   3   8       67.74       66.11     29.79 o 
   6   3   8       60.44       60.96     23.92 o 
   7   3   8       33.95       26.80     33.81 o 
   0   4   8       28.25       42.91     23.84 o 
   1   4   8       54.78       64.09     16.62 o 
   2   4   8       46.54       70.76     18.88 o 
   3   4   8        5.16       27.22     22.24 o 
   4   4   8       15.82       21.03     23.00 o 
   5   4   8       48.45       56.18     32.17 o 
   6   4   8       43.24       55.58     23.81 o 
   7   4   8       64.01       91.46     32.69 o 
   0   5   8       83.88       69.09     24.75 o 
   1   5   8       12.69       24.30     16.87 o 
   2   5   8       54.15       61.88     19.96 o 
   3   5   8        2.52       11.80     20.70 o 
   4   5   8       30.40       31.76     23.02 o 
   5   5   8       11.30       15.12     30.70 o 
   6   5   8       78.40       86.72     23.61 o 
   0   6   8        9.26       20.74     22.48 o 
   1   6   8      125.06      155.81     18.02 o 
   2   6   8        6.47        8.46     19.61 o 
   3   6   8       15.68       11.20     22.20 o 
   4   6   8        0.16       -1.25     21.45 o 
   5   6   8       65.65       65.48     31.61 o 
   6   6   8        3.84       33.40     33.40 o 
   0   7   8      142.91      162.54     30.36 o 
   1   7   8        9.51       12.38     18.84 o 
   2   7   8       34.38       39.89     20.50 o 
   3   7   8        0.13       25.37     21.47 o 
   4   7   8       25.86       49.87     22.44 o 
   5   7   8        3.17       12.35     27.82 o 
   6   7   8       48.00       59.91     30.01 o 
   0   8   8       24.02       37.48     26.82 o 
   1   8   8       97.00       89.86     19.65 o 
   2   8   8        6.53       18.46     20.24 o 
   3   8   8        9.98        5.77     23.13 o 
   4   8   8        0.14        8.40     23.69 o 
   5   8   8       18.55       33.13     22.69 o 
   0   9   8       38.70       39.38     31.04 o 
   1   9   8       14.32       17.10     20.63 o 
   2   9   8       34.91       72.57     20.52 o 
   3   9   8        5.53        1.62     23.34 o 
   4   9   8        9.16       24.02     23.75 o 
   0  10   8        6.64       -7.13     34.44 o 
   1  10   8       24.77       46.54     21.29 o 
   2  10   8       12.25       27.66     20.58 o 
   3  10   8       20.33       36.74     21.75 o 
   0  11   8       28.25        0.98     30.10 o 
   1  11   8       19.39       34.96     21.37 o 
   2  11   8       18.45       26.36     21.58 o 
   2   0   9       72.95       91.91     29.68 o 
   4   0   9       62.85       70.68     30.07 o 
   1   1   9       58.42       63.68     17.46 o 
   2   1   9        1.64        8.85     17.49 o 
   3   1   9       65.38       83.10     19.69 o 
   4   1   9       15.87       42.09     21.05 o 
   5   1   9       31.98       48.34     29.28 o 
   1   2   9        0.82        4.31     18.12 o 
   2   2   9       45.14       55.38     17.57 o 
   3   2   9       22.10       35.94     19.20 o 
   4   2   9       68.21       67.35     21.89 o 
   5   2   9       32.15       35.70     25.24 o 
   1   3   9       29.42       30.87     17.83 o 
   2   3   9        8.98       31.69     17.97 o 
   3   3   9       48.20       58.99     19.11 o 
   4   3   9       54.78       64.58     20.99 o 
   1   4   9        5.86        8.49     18.03 o 
   2   4   9       18.79       24.66     19.25 o 
   3   4   9       42.60       32.30     21.31 o 
   4   4   9       51.36       78.64     20.85 o 
   1   5   9       19.38       29.27     18.60 o 
   2   5   9       38.00       47.82     19.78 o 
   3   5   9        7.29       23.15     20.51 o 
   4   5   9       63.57       69.34     22.05 o 
   1   6   9       32.75       47.85     18.19 o 
   2   6   9       16.65       28.45     19.27 o 
   3   6   9       72.27       86.12     21.72 o 
   1   7   9        9.90       32.30     17.92 o 
   2   7   9       53.58       70.77     21.85 o 
                                                 
